# Supplementary material for: Assessment of network perturbation amplitudes by applying high-throughput data to causal biological networks
Source: BMC Syst Biol. 2012 May 31;6:54. doi: 10.1186/1752-0509-6-54 (PMC3433335; doi:10.1186/1752-0509-6-54)
Supplement: Additional file 1 — The NF-κB-direct HYP. Each row of the table contains a causal statement describing the connection between NF-κB and one of its direct target genes. [file 1752-0509-6-54-S1.xls]

## Sheet: Sheet1
Measured Gene Number	Measured Gene	Direction	Species	Tissue	BodyPart	Disease	Location	Cell Type	Cell Line	PubMed
1	exp(ABCC6)	=>	Homo sapiens						HepG2 cell line	16374464
1	exp(ABCC6)	=>	Homo sapiens						HepG2 cell line	16374464
2	exp(ACAT1)	=>	Homo sapiens					monocyte		19189937
3	exp(ACPP)	=>	Homo sapiens						LNCaP cell line	15240830
4	exp(AGER)	=>	Homo sapiens	vascular tissue						19273137
4	exp(AGER)	=>	Homo sapiens						T24 cell line	10829018
4	exp(AGER)	=>	Rattus norvegicus					smooth muscle cell		9195959
4	exp(AGER)	=>	Homo sapiens						T24 cell line	10829018
4	exp(AGER)	=>	Homo sapiens						T24 cell line	10829018
5	exp(ALOX12B)	=|	Homo sapiens					erythroblast		7729529
5	exp(ALOX12B)	=|	Homo sapiens					erythroblast		7729529
6	exp(APOC3)	=>	Homo sapiens							8036173
6	exp(APOC3)	=>	Homo sapiens						HepG2 cell line	8036173
7	exp(APP)	=>	Homo sapiens					lymphocyte		7592914
7	exp(APP)	=>	Homo sapiens							7592914
7	exp(APP)	=>	Homo sapiens					lymphocyte		7592914
8	exp(AR)	=>	Rattus norvegicus							14576180
8	exp(AR)	=|	Homo sapiens							12970260
9	exp(ARNT)	=|	Homo sapiens					macrophage		16984916
10	exp(ATF3)	=>	Mus musculus						MEF cell line	15695520
10	exp(ATF3)	=>	Mus musculus							15199129
11	exp(B2M)	=>	Homo sapiens						Tera-2 cell line	12480693
11	exp(B2M)	=>	Mus musculus						3T3-L1 cell line	11978627
12	exp(BCL2)	=>	Homo sapiens						HCT116 cell line	12835724
12	exp(BCL2)	=>	Homo sapiens							12209154
12	exp(BCL2)	=>	Homo sapiens							12170775
12	exp(BCL2)	=>	Homo sapiens							14587863
12	exp(BCL2)	=>	Homo sapiens							16484682
12	exp(BCL2)	=>	Homo sapiens							15501956
12	exp(BCL2)	=>	Homo sapiens					b-cell		17463171
12	exp(BCL2)	=>	Homo sapiens							15180498
12	exp(BCL2)	=>	Homo sapiens						LNCaP cell line	11704864
12	exp(BCL2)	=>	Homo sapiens						LNCaP cell line	11704864
13	exp(BCL2L1)	=>	Homo sapiens							10430908
13	exp(BCL2L1)	=>	Homo sapiens						HT-1080 cell line	10733571
13	exp(BCL2L1)	=>	Mus musculus		lung	Carcinoma of lung				19052556
13	exp(BCL2L1)	=>	Homo sapiens							14587863
13	exp(BCL2L1)	=>	Homo sapiens						293T cell line|Jurkat cell line	10430908
13	exp(BCL2L1)	=>	Homo sapiens						Capan-1 cell line|Panc-1 cell line|AsPC-1 cell line	12226754
13	exp(BCL2L1)	=>	Homo sapiens		breast					12154014
13	exp(BCL2L1)	=>	Homo sapiens							15180498
13	exp(BCL2L1)	=>	Homo sapiens						L-428 cell line	11313274
13	exp(BCL2L1)	=>	Mus musculus		colon					18250470
13	exp(BCL2L1)	=>	Mus musculus	intestinal epithelium						18250470
13	exp(BCL2L1)	=>	Mus musculus					macrophage		10585435
14	exp(BCL3)	=|	Homo sapiens					macrophage		16984916
14	exp(BCL3)	=>	Mus musculus						3T3-L1 cell line	11978627
14	exp(BCL3)	=>	Homo sapiens						HepG2 cell line	11387332
15	exp(BDKRB1)	=>	Rattus norvegicus	vascular smooth muscle						9446586
15	exp(BDKRB1)	=>	Homo sapiens						HepG2 cell line	9446586
15	exp(BDKRB1)	=>	Homo sapiens						IMR-90 cell line	9446586
16	exp(BDNF)	=>	Rattus norvegicus		hippocampus					17727632
17	exp(BHLHE23)	=|	Homo sapiens					macrophage		16984916
18	exp(BHMT)	=|	Homo sapiens						HepG2 cell line	16953798
19	exp(BMP2)	=>	Mus musculus					chondrocyte		12759356
20	exp(CASP4)	=>	Mus musculus						MEF cell line	15695520
20	exp(CASP4)	=>	Mus musculus						3T3-L1 cell line	11978627
21	exp(CCL11)	=>	Homo sapiens						A549 cell line	11076795
21	exp(CCL11)	=>	Homo sapiens		lung					16865089
21	exp(CCL11)	=>	Homo sapiens							15972682
22	exp(CCL2)	=>	Mus musculus						3T3-L1 cell line	11978627
22	exp(CCL2)	=>	Mus musculus		artery			foam cell		16537455
22	exp(CCL2)	=>	Homo sapiens					endothelial cell		9174597
22	exp(CCL2)	=>	Homo sapiens		aorta			endothelial cell		17332437
22	exp(CCL2)	=>	Mus musculus					fibroblast		12221085
22	exp(CCL2)	=>	Mus musculus					macrophage		12471138
22	exp(CCL2)	=>	Homo sapiens							12067898
22	exp(CCL2)	=>	Homo sapiens					mesangial cell		12594282
22	exp(CCL2)	=>	Rattus norvegicus					pancreatic beta cell		11687580
22	exp(CCL2)	=>	Mus musculus							12878589
23	exp(CCL20)	=>	Homo sapiens					monocyte		18926289
23	exp(CCL20)	=>	Homo sapiens						CACO-2 cell line	12414801
24	exp(CCL5)	=>	Homo sapiens					fibroblast		14707104
24	exp(CCL5)	=>	Mus musculus						MEF cell line	15695520
24	exp(CCL5)	=>	Mus musculus						3T3-L1 cell line	11978627
24	exp(CCL5)	=>	Homo sapiens					t-cell		9120310
24	exp(CCL5)	=>	Mus musculus					fibroblast		12221085
24	exp(CCL5)	=>	Mus musculus					fibroblast		12221085
24	exp(CCL5)	=>	Homo sapiens					respiratory epithelial cell		12795416
24	exp(CCL5)	=>	Homo sapiens						HeLa cell line	16414985
24	exp(CCL5)	=>	Homo sapiens							9670982
25	exp(CCND1)	=>	Homo sapiens						HeLa cell line	16414985
25	exp(CCND1)	=>	Mus musculus					keratinocyte		15374962
25	exp(CCND1)	=>	Homo sapiens							15180498
25	exp(CCND1)	=>	Homo sapiens							14587863
25	exp(CCND1)	=>	Homo sapiens						COS cell line	10082535
26	exp(CCR7)	=>	Homo sapiens						L-428 cell line	12208876
26	exp(CCR7)	=>	Homo sapiens							12145210
26	exp(CCR7)	=>	Homo sapiens						MCF-7 cell line	19049961
27	exp(CD40)	=>	Mus musculus						carcinoma of colon	14743399
27	exp(CD40)	=>	Mus musculus							11830590
27	exp(CD40)	=>	Homo sapiens					macrophage		11751910
27	exp(CD40)	=>	Homo sapiens						L-428 cell line	11313274
27	exp(CD40)	=>	Homo sapiens						L-428 cell line	11313274
28	exp(CD40LG)	=>	Mus musculus					b-cell		11279141
28	exp(CD40LG)	=>	Homo sapiens					t-cell		11751888
29	exp(CD44)	=>	Homo sapiens						L-428 cell line	12208876
30	exp(CD69)	=>	Homo sapiens							7665567
30	exp(CD69)	=>	Homo sapiens						COS cell line	7665567
31	exp(CD74)	=|	Homo sapiens					glial cell		8164652
31	exp(CD74)	=>	Homo sapiens						Raji cell line	8164652
31	exp(CD74)	=>	Mus musculus						3T3-L1 cell line	11978627
32	exp(CD80)	=>	Homo sapiens							12860928
32	exp(CD80)	=>	Mus musculus							12860928
32	exp(CD80)	=>	Homo sapiens					b-cell		8642282
33	exp(CD83)	=>	Homo sapiens					t-cell		11275263
33	exp(CD83)	=>	Homo sapiens					b-cell		12857898
33	exp(CD83)	=>	Homo sapiens					b-cell		12857898
33	exp(CD83)	=>	Homo sapiens							12182451
34	exp(CDKN2C)	=|	Homo sapiens					macrophage		16984916
34	exp(CDKN2C)	=|	Mus musculus						3T3-L1 cell line	11978627
35	exp(COL18A1)	=>	Mus musculus						MEF cell line	15695520
35	exp(COL18A1)	=>	Mus musculus							15492243
35	exp(COL18A1)	=>	Mus musculus							15492243
36	exp(COL4A3BP)	=>	Homo sapiens						HEK293 cell line	16218959
37	exp(CR2)	=>	Homo sapiens						Raji cell line|CA46 cell line	12444129
37	exp(CR2)	=>	Homo sapiens						Raji cell line|CA46 cell line	12444129
38	exp(CRP)	=>	Homo sapiens						Hep3B cell line	11035101
38	exp(CRP)	=>	Homo sapiens						Hep3B cell line	11035101
38	exp(CRP)	=>	Homo sapiens					hepatocyte		12667216
38	exp(CRP)	=>	Homo sapiens					hepatocyte		17652082
39	exp(CSF1)	=>	Mus musculus						MEF cell line	15695520
39	exp(CSF1)	=>	Homo sapiens					vascular endothelium		7622526
39	exp(CSF1)	=>	Homo sapiens						THP-1 cell line	11375353
39	exp(CSF1)	=>	Mus musculus					keratinocyte		15374962
39	exp(CSF1)	=>	Homo sapiens						HL60 cell line	1912581
39	exp(CSF1)	=>	Mus musculus					fibroblast		12221085
39	exp(CSF1)	=>	Mus musculus						3T3-L1 cell line	11978627
40	exp(CSF2)	=>	Homo sapiens							11116154
40	exp(CSF2)	=>	Homo sapiens		lung					16865089
40	exp(CSF2)	=>	Homo sapiens		lung					15602009
40	exp(CSF2)	=>	Homo sapiens						Jurkat cell line	2406568
40	exp(CSF2)	=>	Mus musculus					fibroblast		12221085
41	exp(CSF3)	=>	Homo sapiens						Jurkat cell line	7513199
41	exp(CSF3)	=>	Homo sapiens						Jurkat cell line	7513199
42	exp(CXCL3)	=>	Homo sapiens						IMR-90 cell line	18555777
42	exp(CXCL3)	=>	Mus musculus						MEF cell line	15695520
42	exp(CXCL3)	=>	Mus musculus					macrophage		12471138
42	exp(CXCL3)	=>	Homo sapiens						IMR-90 cell line	18555777
43	exp(CXCL5)	=>	Homo sapiens						CACO-2 cell line	11559712
44	exp(CXCR4)	=>	Homo sapiens						MCF-7 cell line	12690099
44	exp(CXCR4)	=>	Homo sapiens						MCF-7 cell line	12690099
45	exp(CXCR5)	=>	Homo sapiens						Raji cell line	9786883
46	exp(DAPK1)	=|	Homo sapiens					macrophage		16984916
47	exp(DCN)	=>	Mus musculus					fibroblast		12221085
47	exp(DCN)	=>	Mus musculus						MEF cell line	15695520
48	exp(DEFB4)	=>	Homo sapiens						HEK293 cell line	12958190
49	exp(DNAJA3)	=|	Homo sapiens					macrophage		16984916
50	exp(EBI3)	=>	Homo sapiens						HEK293 cell line	15728491
50	exp(EBI3)	=>	Homo sapiens						HEK293 cell line	15728491
51	exp(EDN1)	=>	Homo sapiens						THP-1 cell line	11375353
52	exp(EGFR)	=>	Homo sapiens							14587863
53	exp(EGR1)	=|	Homo sapiens					macrophage		16984916
53	exp(EGR1)	=>	Homo sapiens		aorta			smooth muscle cell		17967787
54	exp(ELF3)	=>	Homo sapiens							11036073
54	exp(ELF3)	=>	Homo sapiens					endothelial cell		11036073
54	exp(ELF3)	=>	Homo sapiens					glial cell		12746898
54	exp(ELF3)	=>	Homo sapiens	vascular tissue				smooth muscle cell		11036073
54	exp(ELF3)	=>	Homo sapiens					monocyte		11036073
55	exp(ERBB2)	=>	Homo sapiens							15743888
56	exp(ESR1)	=>	Homo sapiens							12927050
57	exp(ETS2)	=|	Homo sapiens					macrophage		16984916
58	exp(F3)	=>	Homo sapiens					vascular endothelium		11978801
58	exp(F3)	=>	Homo sapiens					endothelial cell		15071354
58	exp(F3)	=|	Mus musculus						3T3-L1 cell line	11978627
58	exp(F3)	=|	Mus musculus					keratinocyte		15374962
58	exp(F3)	=>	Homo sapiens			Atherosclerotic lesion				15064395
59	exp(F8)	=>	Homo sapiens					respiratory epithelial cell		12795416
59	exp(F8)	=>	Homo sapiens							10959692
60	exp(FAS)	=>	Homo sapiens						Jurkat cell line	10022897
60	exp(FAS)	=>	Mus musculus						3T3-L1 cell line	11978627
60	exp(FAS)	=>	Homo sapiens					lymphocyte		15346645
60	exp(FAS)	=>	Homo sapiens					melanocyte		10871852
60	exp(FAS)	=>	Homo sapiens							10692445
60	exp(FAS)	=>	Mus musculus						MEF cell line	15695520
61	exp(FASLG)	=>	Homo sapiens						carcinoma of colon	10744679
62	exp(GADD45B)	=>	Homo sapiens					b-cell		12855571
62	exp(GADD45B)	=>	Homo sapiens							11713530
62	exp(GADD45B)	=>	Mus musculus					b-cell		11279141
62	exp(GADD45B)	=>	Homo sapiens							11713530
62	exp(GADD45B)	=>	Mus musculus						MEF cell line	15695520
63	exp(GBP1)	=>	Homo sapiens	endothelium						14741045
64	exp(GBP2)	=>	Mus musculus						3T3-L1 cell line	11978627
64	exp(GBP2)	=>	Mus musculus						MEF cell line	15695520
64	exp(GBP2)	=>	Mus musculus					fibroblast		12221085
65	exp(GBP4)	=>	Mus musculus						3T3-L1 cell line	11978627
65	exp(GBP4)	=>	Mus musculus						MEF cell line	15695520
66	exp(GSTP1)	=>	Homo sapiens						HeLa cell line	8546677
67	exp(HMOX1)	=>	Homo sapiens							12869663
67	exp(HMOX1)	=>	Homo sapiens						THP-1 cell line	11375353
67	exp(HMOX1)	=>	Homo sapiens						K-562 cell line	8016102
68	exp(HTR1A)	=>	Homo sapiens							10625680
68	exp(HTR1A)	=>	Homo sapiens							10625680
69	exp(ICAM1)	=>	Homo sapiens					endothelial cell		19351910
70	exp(IER3)	=>	Mus musculus					keratinocyte		15374962
70	exp(IER3)	=>	Homo sapiens							12360408
70	exp(IER3)	=>	Homo sapiens						HeLa cell line|Jurkat cell line	12360408
70	exp(IER3)	=>	Homo sapiens						HeLa cell line	16414985
70	exp(IER3)	=>	Homo sapiens						HepG2 cell line	9781666
71	exp(IFI35)	=>	Mus musculus						MEF cell line	15695520
72	exp(IFIT1L)	=>	Mus musculus						3T3-L1 cell line	11978627
72	exp(IFIT1L)	=>	Mus musculus						MEF cell line	15695520
72	exp(IFIT1L)	=>	Mus musculus					fibroblast		12221085
72	exp(IFIT1L)	=>	Mus musculus					fibroblast		12221085
73	exp(IFNB1)	=>	Homo sapiens					dendritic cell		21040977
73	exp(IFNB1)	=>	Homo sapiens						U937 cell line	2542571
73	exp(IFNB1)	=>	Mus musculus						3T3-L1 cell line	11978627
74	exp(IGHG3)	=>	Homo sapiens					immune cell		10760789
75	exp(IGHG4)	=>	Homo sapiens					b-cell		11922943
76	exp(IGK@)	=>	Homo sapiens						Jurkat cell line	2497520
77	exp(IKBKE)	=>	Homo sapiens							15939554
78	exp(IL11)	=>	Homo sapiens						A549 cell line	9191851
78	exp(IL11)	=>	Mus musculus					fibroblast		12221085
79	exp(IL13)	=>	Homo sapiens						L-428 cell line	12208876
80	exp(IL15)	=>	Rattus norvegicus					pancreatic beta cell		11687580
80	exp(IL15)	=>	Homo sapiens						HeLa cell line	16414985
80	exp(IL15)	=>	Homo sapiens						MJ cell line|Jurkat cell line	9482906
81	exp(IL15RA)	=>	Homo sapiens					respiratory epithelial cell		12795416
81	exp(IL15RA)	=>	Homo sapiens						Jurkat cell line	11160322
82	exp(IL17A)	=>	Homo sapiens					peripheral blood mononuclear cell		15642134
83	exp(IL1A)	=>	Homo sapiens						HUVEC cell line	14715700
83	exp(IL1A)	=>	Mus musculus					fibroblast		12221085
83	exp(IL1A)	=>	Rattus norvegicus	vascular smooth muscle						11454570
83	exp(IL1A)	=>	Homo sapiens						Jurkat cell line	8605359
84	exp(IL1B)	=>	Homo sapiens						A549 cell line	9191851
84	exp(IL1B)	=>	Rattus norvegicus					astrocyte		9630519
84	exp(IL1B)	=>	Homo sapiens						Jurkat cell line	8413223
85	exp(IL1RN)	=>	Mus musculus					fibroblast		12221085
85	exp(IL1RN)	=>	Mus musculus					fibroblast		12221085
85	exp(IL1RN)	=>	Homo sapiens					monocyte|macrophage		7930581
86	exp(IL2)	=>	Homo sapiens							15466594
86	exp(IL2)	=>	Mus musculus						Jurkat cell line	10553070
86	exp(IL2)	=>	Homo sapiens							12044776
86	exp(IL2)	=>	Homo sapiens							12044776
86	exp(IL2)	=>	Homo sapiens					CD4+ T-cell		10553070
86	exp(IL2)	=>	Homo sapiens							7623820
86	exp(IL2)	=>	Homo sapiens							7623820
86	exp(IL2)	=>	Homo sapiens							12044776
87	exp(IL23A)	=>	Mus musculus					macrophage		21097874
87	exp(IL23A)	=>	Homo sapiens					macrophage		19592489
88	exp(IL29)	=>	Homo sapiens					dendritic cell		21040977
89	exp(IL2RA)	=|	Mus musculus					keratinocyte		15374962
89	exp(IL2RA)	=>	Homo sapiens							7636248
89	exp(IL2RA)	=>	Homo sapiens						Jurkat cell line	2497520
90	exp(IL6)	=>	Homo sapiens	smooth muscle						10542237
90	exp(IL6)	=>	Homo sapiens						HeLa cell line	2183031
90	exp(IL6)	=>	Homo sapiens						A549 cell line	9191851
90	exp(IL6)	=>	Mus musculus		spleen					9830030
90	exp(IL6)	=>	Homo sapiens					endothelial cell	HUVEC cell line	10542237
90	exp(IL6)	=>	Homo sapiens					retinal epithelial cell		16735500
90	exp(IL6)	=>	Rattus norvegicus	vascular smooth muscle						11454570
90	exp(IL6)	=>	Homo sapiens						A549 cell line	19616563
90	exp(IL6)	=>	Homo sapiens						LNCaP cell line	8824277
90	exp(IL6)	=>	Homo sapiens						HeLa cell line	16414985
90	exp(IL6)	=>	Mus musculus						MEF cell line	15695520
90	exp(IL6)	=>	Homo sapiens	endothelium						12701065
90	exp(IL6)	=>	Rattus norvegicus	vascular smooth muscle						12215492
90	exp(IL6)	=>	Homo sapiens					chondrocyte		15341921
90	exp(IL6)	=>	Mus musculus						3T3-L1 cell line	11978627
90	exp(IL6)	=>	Mus musculus					dendritic cell		11886848
90	exp(IL6)	=>	Mus musculus						HT-1080 cell line	15688424
90	exp(IL6)	=>	Homo sapiens		muscle					15864338
90	exp(IL6)	=>	Homo sapiens						U937 cell line	2183031
90	exp(IL6)	=>	Homo sapiens					adipocyte		15864338
90	exp(IL6)	=>	Rattus norvegicus					astrocyte		9630519
90	exp(IL6)	=>	Rattus norvegicus		liver					10616907
90	exp(IL6)	=>	Homo sapiens					monocyte		9529131
90	exp(IL6)	=>	Mus musculus					fibroblast		12221085
90	exp(IL6)	=>	Homo sapiens					monocyte		9529131
90	exp(IL6)	=>	Mus musculus		liver	Carcinoma of lung				19052556
91	exp(IL8)	=>	Homo sapiens					t-cell		9510190
91	exp(IL8)	=>	Homo sapiens						IMR-90 cell line	18555777
91	exp(IL8)	=>	Homo sapiens					t-cell		9510190
91	exp(IL8)	=>	Homo sapiens	vascular tissue				endothelial cell		11441107
91	exp(IL8)	=>	Homo sapiens					respiratory epithelial cell		12795416
91	exp(IL8)	=>	Homo sapiens						A549 cell line	9191851
91	exp(IL8)	=>	Homo sapiens					retinal epithelial cell		16735500
91	exp(IL8)	=>	Homo sapiens					macrophage		19842832
91	exp(IL8)	=>	Homo sapiens		muscle					15864338
91	exp(IL8)	=>	Homo sapiens					adipocyte		15864338
91	exp(IL8)	=>	Homo sapiens		lung					15602009
91	exp(IL8)	=>	Homo sapiens		lung					16865089
91	exp(IL8)	=>	Homo sapiens						HeLa cell line	16414985
91	exp(IL8)	=>	Homo sapiens						THP-1 cell line	11739559
91	exp(IL8)	=>	Homo sapiens						IMR-90 cell line	18555777
91	exp(IL8)	=>	Homo sapiens						PC-3 cell line	12839933
91	exp(IL8)	=>	Homo sapiens	airway epithelium						10745031
91	exp(IL8)	=>	Homo sapiens	intestinal epithelium						11781291
92	exp(IL9)	=>	Homo sapiens					t-cell		8663174
93	exp(IRAK3)	=|	Homo sapiens					macrophage		16984916
94	exp(IRF2)	=|	Homo sapiens					macrophage		16984916
95	exp(IRF4)	=>	Homo sapiens					t-cell		12218129
96	exp(IRF7)	=>	Homo sapiens					respiratory epithelial cell		12795416
96	exp(IRF7)	=>	Homo sapiens					peripheral blood mononuclear cell		11877397
96	exp(IRF7)	=>	Homo sapiens						HeLa cell line	16414985
97	exp(ITM2B)	=>	Mus musculus						MEF cell line	15695520
98	exp(KCNH2)	=>	Homo sapiens							17311278
99	exp(KLK3)	=>	Homo sapiens							11909978
100	exp(KRT14)	=|	Homo sapiens		skin					9495317
101	exp(KRT5)	=|	Homo sapiens		skin					9495317
102	exp(KRT6A)	=>	Homo sapiens		skin					9495317
103	exp(LGALS3)	=>	Mus musculus							14961764
104	exp(LTA)	=>	Homo sapiens					b-cell		9541585
105	exp(LTB)	=>	Homo sapiens						Jurkat cell line	8786306
106	exp(MMP2)	=>	Homo sapiens			Cancer			A549 cell line	18796497
106	exp(MMP2)	=>	Homo sapiens							12771144
106	exp(MMP2)	=>	Homo sapiens							14587863
107	exp(MMP3)	=>	Mus musculus						MEF cell line	15695520
107	exp(MMP3)	=>	Mus musculus						3T3-L1 cell line	11978627
108	exp(MMP9)	=>	Mus musculus					macrophage		12531895
108	exp(MMP9)	=>	Mus musculus					microglial cell		15699164
108	exp(MMP9)	=>	Homo sapiens							14587863
108	exp(MMP9)	=>	Homo sapiens		coronary artery			smooth muscle cell		16554298
108	exp(MMP9)	=>	Homo sapiens							15180498
108	exp(MMP9)	=>	Homo sapiens		coronary artery			smooth muscle cell		16554298
109	exp(MYC)	=>	Mus musculus					keratinocyte		15374962
109	exp(MYC)	=>	Rattus norvegicus	striatum						15346645
109	exp(MYC)	=>	Mus musculus							12471115
109	exp(MYC)	=>	Rattus norvegicus					pancreatic beta cell		11687580
109	exp(MYC)	=>	Homo sapiens							16987807
109	exp(MYC)	=>	Rattus norvegicus		liver					10616907
109	exp(MYC)	=>	Homo sapiens							11306700
109	exp(MYC)	=>	Homo sapiens							14587863
109	exp(MYC)	=>	Homo sapiens						MCF10F cell line	10783306
110	exp(MYLK)	=>	Homo sapiens	epithelium						18390750
110	exp(MYLK)	=>	Homo sapiens	epithelium						18363837
111	exp(NFKB1)	=>	Mus musculus					keratinocyte		15374962
111	exp(NFKB1)	=>	Homo sapiens			gastric adenocarcinoma				14570916
111	exp(NFKB1)	=>	Homo sapiens						K-562 cell line	1740105
111	exp(NFKB1)	=>	Mus musculus						3T3-L1 cell line	11978627
111	exp(NFKB1)	=>	Homo sapiens						HeLa cell line	16414985
112	exp(NFKB2)	=>	Homo sapiens						HeLa cell line	7541912
112	exp(NFKB2)	=>	Homo sapiens						HeLa cell line	7541912
112	exp(NFKB2)	=>	Homo sapiens						HeLa cell line	16414985
112	exp(NFKB2)	=>	Homo sapiens					respiratory epithelial cell		12795416
113	exp(NFKBIA)	=>	Homo sapiens					leukocyte		19020113
113	exp(NFKBIA)	=>	Mus musculus						3T3-L1 cell line	11978627
113	exp(NFKBIA)	=>	Homo sapiens							10454560
113	exp(NFKBIA)	=>	Homo sapiens		lung					16865089
113	exp(NFKBIA)	=>	Homo sapiens							14713228
113	exp(NFKBIA)	=>	Homo sapiens						HeLa cell line	16414985
113	exp(NFKBIA)	=>	Mus musculus					lymphocyte		8278379
113	exp(NFKBIA)	=>	Mus musculus						MEF cell line	15695520
113	exp(NFKBIA)	=>	Mus musculus	bone marrow				macrophage		11719504
114	exp(NOD2)	=>	Homo sapiens		colon			Cancer cell		12194982
115	exp(NOV)	=>	Mus musculus						MEF cell line	15695520
116	exp(NQO1)	=>	Homo sapiens						HT29 cell line	9058597
117	exp(OPRM1)	=>	Homo sapiens						SH-SY5Y cell line	14500744
118	exp(PGLYRP2)	=>	Homo sapiens					keratinocyte		16714290
119	exp(PLAU)	=>	Homo sapiens						HeLa cell line	16414985
119	exp(PLAU)	=>	Homo sapiens							15180498
119	exp(PLAU)	=>	Homo sapiens							14534291
119	exp(PLAU)	=>	Homo sapiens							14587863
120	exp(PLAUR)	=>	Homo sapiens						HCT116 cell line	10824110
120	exp(PLAUR)	=>	Homo sapiens						HeLa cell line	16414985
120	exp(PLAUR)	=>	Homo sapiens						AGS cell line	18247343
120	exp(PLAUR)	=>	Homo sapiens							15180498
121	exp(PLCD1)	=>	Homo sapiens	neural crest		Cancer				14550290
122	exp(PPARA)	=>	Mus musculus						C2C12 cell line	11792699
123	exp(PRKCD)	=>	Homo sapiens							16483929
124	exp(PSMA2)	=|	Homo sapiens						L6 cell line	10867022
125	exp(PSMB9)	=>	Homo sapiens						HeLa cell line	7699330
125	exp(PSMB9)	=>	Homo sapiens						HeLa cell line	16414985
126	exp(PTAFR)	=>	Homo sapiens							10966465
126	exp(PTAFR)	=>	Homo sapiens		artery			smooth muscle cell		10403752
127	exp(PTGS2)	=>	Mus musculus		spleen					9830030
127	exp(PTGS2)	=>	Homo sapiens							12857884
127	exp(PTGS2)	=>	Rattus norvegicus							12225989
127	exp(PTGS2)	=>	Homo sapiens							12813046
127	exp(PTGS2)	=>	Homo sapiens		lung					16865089
127	exp(PTGS2)	=>	Homo sapiens		trachea			smooth muscle cell		19717552
127	exp(PTGS2)	=>	Homo sapiens						HT29 cell line	12839952
127	exp(PTGS2)	=>	Homo sapiens							12865424
127	exp(PTGS2)	=>	Homo sapiens		trachea			smooth muscle cell		19717552
127	exp(PTGS2)	=>	Homo sapiens	vascular smooth muscle						9655393
127	exp(PTGS2)	=>	Homo sapiens							14587863
127	exp(PTGS2)	=>	Homo sapiens					retinal epithelial cell		16735500
127	exp(PTGS2)	=>	Mus musculus							16569398
128	exp(PTX3)	=>	Mus musculus						3T3-L1 cell line	11978627
128	exp(PTX3)	=>	Mus musculus						MEF cell line	15695520
128	exp(PTX3)	=>	Homo sapiens					fibroblast		9079634
128	exp(PTX3)	=>	Mus musculus					fibroblast		12221085
129	exp(PYCARD)	=|	Homo sapiens					macrophage		16984916
130	exp(RELB)	=>	Homo sapiens						HeLa cell line	11753650
130	exp(RELB)	=>	Homo sapiens						HeLa cell line	11753650
130	exp(RELB)	=>	Homo sapiens						HeLa cell line	16414985
131	exp(RTEL1)	=|	Homo sapiens					macrophage		16984916
132	exp(S100A6)	=>	Homo sapiens						HepG2 cell line	12859951
132	exp(S100A6)	=>	Homo sapiens						HepG2 cell line	12859951
133	exp(SAA1)	=>	Mus musculus						MEF cell line	15695520
133	exp(SAA1)	=>	Mus musculus					fibroblast		12221085
134	exp(SCNN1A)	=|	Homo sapiens						A549 cell line	12023897
135	exp(SELE)	=>	Homo sapiens						HUVEC cell line	12408953
135	exp(SELE)	=>	Homo sapiens		aorta			endothelial cell		18241616
135	exp(SELE)	=>	Homo sapiens					umbilical vein endothelial cell		7520526
135	exp(SELE)	=>	Homo sapiens							12618429
135	exp(SELE)	=>	Homo sapiens	endothelium						9374789
135	exp(SELE)	=>	Homo sapiens						HUVEC cell line	15346645
135	exp(SELE)	=>	Homo sapiens						HUVEC cell line	17133101
136	exp(SLC2A5)	=>	Homo sapiens						L-428 cell line	12208876
137	exp(SLFN12L)	=>	Mus musculus						MEF cell line	15695520
137	exp(SLFN12L)	=>	Mus musculus						3T3-L1 cell line	11978627
137	exp(SLFN12L)	=>	Mus musculus					fibroblast		12221085
138	exp(STAT5A)	=>	Homo sapiens						L-428 cell line	12208876
139	exp(STRADB)	=|	Homo sapiens					macrophage		16984916
140	exp(TACR1)	=>	Homo sapiens						THP-1 cell line	12594338
141	exp(TAP1)	=>	Homo sapiens						HeLa cell line	7699330
141	exp(TAP1)	=>	Homo sapiens						HeLa cell line	16414985
141	exp(TAP1)	=>	Mus musculus						3T3-L1 cell line	11978627
142	exp(TF)	=>	Homo sapiens						THP-1 cell line	1744583
143	exp(TFPI2)	=>	Homo sapiens						L-428 cell line	12208876
144	exp(TMEM176B)	=>	Mus musculus						MEF cell line	15695520
144	exp(TMEM176B)	=>	Mus musculus					fibroblast		12221085
145	exp(TNF)	=>	Mus musculus		spleen					9830030
145	exp(TNF)	=>	Homo sapiens					monocyte		18926289
145	exp(TNF)	=>	Homo sapiens	smooth muscle	aorta					14625285
145	exp(TNF)	=>	Homo sapiens					microglial cell		11160388
145	exp(TNF)	=>	Homo sapiens		muscle					15864338
145	exp(TNF)	=>	Rattus norvegicus	vascular smooth muscle						11454570
145	exp(TNF)	=>	Homo sapiens					adipocyte		15864338
145	exp(TNF)	=>	Homo sapiens							2263628
145	exp(TNF)	=>	Homo sapiens						HUVEC cell line	14715700
145	exp(TNF)	=>	Mus musculus					macrophage		1715367
145	exp(TNF)	=>	Homo sapiens		liver					15239102
146	exp(TNFAIP3)	=>	Mus musculus						MEF cell line	15695520
146	exp(TNFAIP3)	=>	Homo sapiens						HeLa cell line	16414985
146	exp(TNFAIP3)	=>	Homo sapiens						Jurkat cell line	1381359
147	exp(TNFRSF1A)	=>	Mus musculus							12032334
148	exp(TNFRSF9)	=>	Homo sapiens					t-cell		12706838
149	exp(TNFSF13B)	=>	Homo sapiens					b-cell		16497967
150	exp(TP53)	=>	Homo sapiens						HeLa cell line	8051093
151	exp(TPMT)	=>	Homo sapiens						L-428 cell line	12208876
152	exp(VCAM1)	=>	Homo sapiens	endothelium						10377075
152	exp(VCAM1)	=>	Homo sapiens	synovium						12585120
152	exp(VCAM1)	=>	Homo sapiens						THP-1 cell line	11375353
152	exp(VCAM1)	=>	Homo sapiens						HUVEC cell line	20351266
152	exp(VCAM1)	=>	Homo sapiens							15916985
152	exp(VCAM1)	=>	Homo sapiens						HUVEC cell line	15346645
152	exp(VCAM1)	=>	Homo sapiens		gingiva					17100776
152	exp(VCAM1)	=>	Mus musculus							12855485
152	exp(VCAM1)	=>	Mus musculus		artery			foam cell		16537455
152	exp(VCAM1)	=>	Homo sapiens						HUVEC cell line	1379595
152	exp(VCAM1)	=>	Homo sapiens					endothelial cell		12704649
152	exp(VCAM1)	=>	Mus musculus							12878589
152	exp(VCAM1)	=>	Homo sapiens		aorta			endothelial cell		18241616
152	exp(VCAM1)	=>	Homo sapiens		aorta			endothelial cell		12620896
152	exp(VCAM1)	=>	Homo sapiens						HMEC cell line	9468519
152	exp(VCAM1)	=>	Homo sapiens		lung					16865089
152	exp(VCAM1)	=>	Homo sapiens					endothelial cell		9388244
152	exp(VCAM1)	=>	Homo sapiens		aorta			endothelial cell		17332437
152	exp(VCAM1)	=>	Mus musculus						3T3-L1 cell line	11978627
152	exp(VCAM1)	=>	Homo sapiens						HUVEC cell line	17133101
153	exp(VEGFA)	=>	Homo sapiens						HUVEC cell line	14715700
153	exp(VEGFA)	=>	Homo sapiens						PC-3 cell line	12839933
153	exp(VEGFA)	=>	Mus musculus					fibroblast		12221085
153	exp(VEGFA)	=>	Mus musculus					fibroblast		12221085
153	exp(VEGFA)	=>	Homo sapiens							15180498
154	exp(VEGFC)	=>	Homo sapiens							12471041
154	exp(VEGFC)	=>	Homo sapiens						MCF-7 cell line	12471041
155	exp(XIAP)	=>	Homo sapiens							11713531
155	exp(XIAP)	=>	Homo sapiens					b-cell		17463171
155	exp(XIAP)	=>	Homo sapiens							12042762
