# Supplementary material for: Assessment of network perturbation amplitudes by applying high-throughput data to causal biological networks
Source: BMC Syst Biol. 2012 May 31;6:54. doi: 10.1186/1752-0509-6-54 (PMC3433335; doi:10.1186/1752-0509-6-54)
Supplement: Additional file 5 — The aggregated IKK/NF-κB signaling HYP. Each row of the table contains a causal statement extracted from the Selventa Knowledgebase and obtained from the aggregation of the individual HYPs of the IKK/NF-κB signaling causal network model (Additional file 6). [file 1752-0509-6-54-S5.xls]

## Sheet: Sheet1
Measured Gene Number	Measured Gene	Direction	Species	Tissue	BodyPart	Disease	Cell Type	Cell Line	PubMed
1	exp(A2M)	-|	Homo sapiens						11466367
2	exp(ABCA1)	->	Mus musculus				fibroblast		12221085
2	exp(ABCA1)	-|	Homo sapiens					THP-1 cell line	17135302
3	exp(ABCC1)	->	Homo sapiens						12824895
4	exp(ABCC6)	->	Homo sapiens					HepG2 cell line	16374464
4	exp(ABCC6)	->	Homo sapiens					HepG2 cell line	16374464
5	exp(ABCD3)	-|	Mus musculus				keratinocyte		15374962
6	exp(ABCG1)	-|	Homo sapiens	vascular tissue			smooth muscle cell		18583231
7	exp(ACAA1)	->	Homo sapiens				respiratory epithelial cell		12795416
8	exp(ACADL)	->	Mus musculus					3T3-L1 cell line	11978627
9	exp(ACADS)	-|	Homo sapiens					HeLa cell line	16414985
10	exp(ACAT1)	->	Homo sapiens				monocyte		19189937
10	exp(ACAT1)	->	Homo sapiens				monocyte	THP-1 cell line	19189937
11	exp(ACPP)	->	Homo sapiens					LNCaP cell line	15240830
12	exp(ACSL1)	-|	Mus musculus					3T3-L1 cell line	11978627
13	exp(ACTA1)	-|	Mus musculus					MEF cell line	19087315
14	exp(ACTA2)	-|	Rattus norvegicus		lung		fibroblast		12055073
15	exp(ADAMTS1)	-|	Mus musculus				keratinocyte		15374962
16	exp(ADD1)	->	Mus musculus					3T3-L1 cell line	11978627
17	exp(ADIPOQ)	-|	Mus musculus					3T3-L1 cell line	11978627
18	exp(ADM)	->	Mus musculus					3T3-L1 cell line	11978627
19	exp(ADORA1)	-|	Homo sapiens						9547356
20	exp(ADRA2C)	->	Mus musculus						15492243
21	exp(AEBP1)	->	Mus musculus				fibroblast		12221085
22	exp(AFMID)	->	Mus musculus					3T3-L1 cell line	11978627
23	exp(AGER)	->	Homo sapiens	vascular tissue					19273137
23	exp(AGER)	->	Homo sapiens					T24 cell line	10829018
23	exp(AGER)	->	Rattus norvegicus				smooth muscle cell		9195959
23	exp(AGER)	->	Homo sapiens					T24 cell line	10829018
23	exp(AGER)	->	Homo sapiens					T24 cell line	10829018
24	exp(AGT)	-|	Mus musculus					3T3-L1 cell line	11978627
24	exp(AGT)	->	Homo sapiens				adipocyte		15837949
25	exp(AK2)	-|	Mus musculus				keratinocyte		15374962
26	exp(AKAP8)	->	Homo sapiens				respiratory epithelial cell		12795416
27	exp(AKT1)	->	Mus musculus					3T3-L1 cell line	11978627
28	exp(AKT2)	-|	Mus musculus					3T3-L1 cell line	11978627
29	exp(ALAD)	-|	Mus musculus					3T3-L1 cell line	11978627
30	exp(ALAS1)	->	Homo sapiens				respiratory epithelial cell		12795416
30	exp(ALAS1)	->	Homo sapiens				monocyte		16914552
31	exp(ALDH1A3)	->	Mus musculus						15492243
32	exp(ALDH3A2)	->	Homo sapiens				respiratory epithelial cell		12795416
33	exp(ALDH9A1)	-|	Homo sapiens				bronchial epithelial cell		11726646
34	exp(ALKBH3)	->	Mus musculus						15492243
35	exp(ALOX12B)	-|	Homo sapiens				erythroblast		7729529
35	exp(ALOX12B)	-|	Homo sapiens				erythroblast		7729529
36	exp(AMIGO2)	->	Homo sapiens					HeLa cell line	16414985
37	exp(AMPD3)	->	Mus musculus					3T3-L1 cell line	11978627
37	exp(AMPD3)	->	Mus musculus				fibroblast		12221085
38	exp(ANXA3)	->	Homo sapiens					HeLa cell line	16414985
38	exp(ANXA3)	->	Mus musculus					3T3-L1 cell line	11978627
39	exp(APBB1IP)	->	Mus musculus					3T3-L1 cell line	11978627
40	exp(APLN)	-|	Mus musculus					MEF cell line	19087315
41	exp(APOA1)	-|	Homo sapiens						12882972
42	exp(APOC3)	->	Homo sapiens						8036173
42	exp(APOC3)	->	Homo sapiens					HepG2 cell line	8036173
43	exp(APP)	->	Homo sapiens				lymphocyte		7592914
43	exp(APP)	->	Homo sapiens						7592914
43	exp(APP)	->	Homo sapiens				lymphocyte		7592914
44	exp(AR)	->	Rattus norvegicus						14576180
44	exp(AR)	-|	Homo sapiens						12970260
45	exp(ARL3)	-|	Homo sapiens					HeLa cell line	16414985
46	exp(ARMC6)	-|	Homo sapiens					HeLa cell line	16414985
47	exp(ARNT)	-|	Homo sapiens				macrophage		16984916
48	exp(ASAP1)	->	Mus musculus					3T3-L1 cell line	11978627
49	exp(ASS1)	->	Mus musculus					3T3-L1 cell line	11978627
50	exp(ATF2)	->	Mus musculus				keratinocyte		15374962
51	exp(ATF3)	->	Mus musculus					MEF cell line	15695520
51	exp(ATF3)	->	Mus musculus						15199129
51	exp(ATF3)	->	Mus musculus					MEF cell line	15695520
52	exp(ATN1)	-|	Homo sapiens					L-428 cell line	12208876
53	exp(ATOH8)	-|	Mus musculus					MEF cell line	19087315
54	exp(ATP11A)	-|	Mus musculus				keratinocyte		15374962
55	exp(ATP4B)	->	Mus musculus				keratinocyte		15374962
56	exp(ATP5F1)	-|	Mus musculus					3T3-L1 cell line	11978627
57	exp(ATP5J2)	-|	Mus musculus				keratinocyte		15374962
58	exp(AZGP1)	-|	Mus musculus				keratinocyte		15374962
59	exp(B2M)	->	Homo sapiens					Tera-2 cell line	12480693
59	exp(B2M)	->	Mus musculus					3T3-L1 cell line	11978627
60	exp(BAAT)	-|	Homo sapiens					HepG2 cell line	19038492
61	exp(BAG1)	-|	Mus musculus					3T3-L1 cell line	11978627
62	exp(BATF)	->	Mus musculus				b-cell		11279141
63	exp(BCAR3)	->	Homo sapiens					HeLa cell line	16414985
64	exp(BCKDK)	->	Mus musculus				keratinocyte		15374962
65	exp(BCL2)	->	Homo sapiens					HCT116 cell line	12835724
65	exp(BCL2)	->	Homo sapiens						12209154
65	exp(BCL2)	->	Homo sapiens						12170775
65	exp(BCL2)	->	Homo sapiens						14587863
65	exp(BCL2)	->	Homo sapiens						16484682
65	exp(BCL2)	->	Homo sapiens						15501956
65	exp(BCL2)	->	Homo sapiens				b-cell		17463171
65	exp(BCL2)	->	Homo sapiens						15180498
65	exp(BCL2)	->	Homo sapiens					LNCaP cell line	11704864
65	exp(BCL2)	->	Homo sapiens					LNCaP cell line	11704864
66	exp(BCL2A1)	->	Homo sapiens					L-428 cell line	11313274
66	exp(BCL2A1)	->	Homo sapiens						10454539
66	exp(BCL2A1)	->	Homo sapiens						12559172
66	exp(BCL2A1)	->	Homo sapiens						10430908
66	exp(BCL2A1)	->	Homo sapiens				t-cell		15592513
66	exp(BCL2A1)	->	Homo sapiens						14747545
66	exp(BCL2A1)	->	Homo sapiens					HeLa cell line	10049353
66	exp(BCL2A1)	->	Homo sapiens				monocyte		16914552
67	exp(BCL2L1)	->	Mus musculus				macrophage		10585435
67	exp(BCL2L1)	->	Homo sapiens						10430908
67	exp(BCL2L1)	->	Homo sapiens					HT-1080 cell line	10733571
67	exp(BCL2L1)	->	Mus musculus		lung	Carcinoma of lung			19052556
67	exp(BCL2L1)	->	Homo sapiens						14587863
67	exp(BCL2L1)	->	Homo sapiens					293T cell line|Jurkat cell line	10430908
67	exp(BCL2L1)	->	Homo sapiens					Capan-1 cell line|Panc-1 cell line|AsPC-1 cell line	12226754
67	exp(BCL2L1)	->	Homo sapiens		breast				12154014
67	exp(BCL2L1)	->	Homo sapiens						15180498
67	exp(BCL2L1)	->	Homo sapiens					L-428 cell line	11313274
67	exp(BCL2L1)	->	Homo sapiens					293T cell line|Jurkat cell line	10430908
67	exp(BCL2L1)	->	Mus musculus					NIH3T3 cell line	12657634
67	exp(BCL2L1)	->	Homo sapiens				t-cell		10925251
67	exp(BCL2L1)	->	Mus musculus		colon				18250470
67	exp(BCL2L1)	->	Mus musculus	intestinal epithelium					18250470
67	exp(BCL2L1)	->	Mus musculus				macrophage		10585435
68	exp(BCL3)	-|	Homo sapiens				macrophage		16984916
68	exp(BCL3)	->	Mus musculus					3T3-L1 cell line	11978627
68	exp(BCL3)	->	Homo sapiens					HepG2 cell line	11387332
69	exp(BCLXL)	->	Homo sapiens						12154014
69	exp(BCLXL)	->	Homo sapiens						12559172
70	exp(BDKRB1)	->	Rattus norvegicus	vascular smooth muscle					9446586
70	exp(BDKRB1)	->	Homo sapiens					HepG2 cell line	9446586
70	exp(BDKRB1)	->	Homo sapiens					IMR-90 cell line	9446586
71	exp(BDNF)	->	Rattus norvegicus		hippocampus				17727632
72	exp(BFAR)	-|	Homo sapiens				macrophage		16984916
73	exp(BHLHE23)	-|	Homo sapiens				macrophage		16984916
74	exp(BHMT)	-|	Homo sapiens					HepG2 cell line	16953798
75	exp(BID)	->	Mus musculus					3T3-L1 cell line	11978627
76	exp(BIN1)	->	Mus musculus						10036185
77	exp(BIRC2)	->	Homo sapiens						12042762
77	exp(BIRC2)	->	Mus musculus				keratinocyte		15374962
77	exp(BIRC2)	->	Mus musculus		lung	Carcinoma of lung			19052556
77	exp(BIRC2)	->	Homo sapiens					HeLa cell line	16414985
77	exp(BIRC2)	->	Homo sapiens				umbilical vein endothelial cell		14715628
77	exp(BIRC2)	->	Homo sapiens				bronchial epithelial cell		11726646
78	exp(BIRC3)	->	Homo sapiens				bronchial epithelial cell		11726646
78	exp(BIRC3)	->	Mus musculus					MEF cell line	12882985
78	exp(BIRC3)	->	Homo sapiens					L-428 cell line	11313274
78	exp(BIRC3)	->	Homo sapiens				respiratory epithelial cell		12795416
78	exp(BIRC3)	->	Mus musculus					MEF cell line	12882985
78	exp(BIRC3)	->	Mus musculus					3T3-L1 cell line	11978627
78	exp(BIRC3)	->	Mus musculus		lung	Carcinoma of lung			19052556
78	exp(BIRC3)	->	Homo sapiens						12559172
79	exp(BMP1)	-|	Mus musculus		submandibular gland				11716784
80	exp(BMP2)	->	Mus musculus				chondrocyte		12759356
80	exp(BMP2)	->	Homo sapiens				umbilical vein endothelial cell		14715628
81	exp(BMP3)	-|	Mus musculus		submandibular gland				11716784
82	exp(BMP8B)	-|	Homo sapiens				bronchial epithelial cell		11726646
83	exp(BNIP3)	-|	Mus musculus				keratinocyte		15374962
84	exp(BNIP3L)	-|	Homo sapiens				macrophage		16984916
85	exp(BOK)	->	Mus musculus				keratinocyte		15374962
86	exp(BRCA1)	-|	Homo sapiens				bronchial epithelial cell		11726646
86	exp(BRCA1)	-|	Homo sapiens						12700228
87	exp(BRCA2)	->	Homo sapiens					MCF-7 cell line	10961992
87	exp(BRCA2)	->	Mus musculus				keratinocyte		15374962
87	exp(BRCA2)	-|	Homo sapiens				bronchial epithelial cell		11726646
88	exp(BRF2)	->	Mus musculus				keratinocyte		15374962
89	exp(BSCL2)	-|	Mus musculus					3T3-L1 cell line	11978627
90	exp(BTK)	->	Homo sapiens						15501956
91	exp(BTN3A3)	->	Homo sapiens				umbilical vein endothelial cell		14715628
92	exp(C10orf10)	->	Homo sapiens					HepG2 cell line	19038492
93	exp(C18orf1)	->	Homo sapiens				respiratory epithelial cell		12795416
94	exp(C2orf28)	-|	Homo sapiens						17387583
95	exp(C3)	->	Mus musculus				fibroblast		12221085
95	exp(C3)	->	Mus musculus				keratinocyte		15374962
96	exp(C6orf145)	-|	Mus musculus					MEF cell line	19087315
97	exp(C7orf58)	->	Homo sapiens				monocyte		16914552
98	exp(C8orf4)	->	Homo sapiens				umbilical vein endothelial cell		14715628
99	exp(CA2)	-|	Mus musculus					3T3-L1 cell line	11978627
100	exp(CA3)	-|	Mus musculus					3T3-L1 cell line	11978627
101	exp(CAPN6)	->	Homo sapiens				respiratory epithelial cell		12795416
102	exp(CAPZA2)	->	Mus musculus				keratinocyte		15374962
103	exp(CASP3)	-|	Homo sapiens				macrophage		16984916
104	exp(CASP4)	->	Mus musculus					MEF cell line	15695520
104	exp(CASP4)	->	Mus musculus					MEF cell line	15695520
104	exp(CASP4)	->	Mus musculus					3T3-L1 cell line	11978627
105	exp(CAT)	-|	Mus musculus					3T3-L1 cell line	11978627
106	exp(CCDC75)	->	Homo sapiens					HeLa cell line	16414985
107	exp(CCL11)	->	Homo sapiens					A549 cell line	11076795
107	exp(CCL11)	->	Homo sapiens		lung				16865089
107	exp(CCL11)	->	Homo sapiens						15972682
108	exp(CCL17)	->	Homo sapiens				respiratory epithelial cell		12795416
109	exp(CCL2)	->	Homo sapiens				umbilical vein endothelial cell		14715628
109	exp(CCL2)	->	Mus musculus					3T3-L1 cell line	11978627
109	exp(CCL2)	->	Mus musculus		artery		foam cell		16537455
109	exp(CCL2)	->	Homo sapiens				endothelial cell		9174597
109	exp(CCL2)	->	Homo sapiens		aorta		endothelial cell		17332437
109	exp(CCL2)	->	Mus musculus				fibroblast		12221085
109	exp(CCL2)	->	Mus musculus				macrophage		12471138
109	exp(CCL2)	->	Homo sapiens						12067898
109	exp(CCL2)	->	Homo sapiens				mesangial cell		12594282
109	exp(CCL2)	->	Rattus norvegicus				pancreatic beta cell		11687580
109	exp(CCL2)	->	Mus musculus						12878589
109	exp(CCL2)	->	Homo sapiens						11356643
110	exp(CCL20)	->	Homo sapiens				monocyte		18926289
110	exp(CCL20)	->	Homo sapiens					CACO-2 cell line	12414801
110	exp(CCL20)	->	Homo sapiens				umbilical vein endothelial cell		14715628
110	exp(CCL20)	->	Rattus norvegicus		lung		fibroblast		12055073
111	exp(CCL22)	->	Homo sapiens				respiratory epithelial cell		12795416
111	exp(CCL22)	->	Homo sapiens		intestine				11352815
112	exp(CCL28)	->	Homo sapiens		colon				15246961
112	exp(CCL28)	->	Homo sapiens						16581045
113	exp(CCL3)	->	Mus musculus				macrophage		12471138
113	exp(CCL3)	->	Homo sapiens						10843668
114	exp(CCL4)	->	Homo sapiens					THP-1 cell line	20952681
114	exp(CCL4)	->	Mus musculus				macrophage		12471138
115	exp(CCL5)	->	Mus musculus					MEF cell line	15695520
115	exp(CCL5)	->	Homo sapiens				fibroblast		14707104
115	exp(CCL5)	->	Mus musculus					MEF cell line	15695520
115	exp(CCL5)	->	Mus musculus					3T3-L1 cell line	11978627
115	exp(CCL5)	->	Homo sapiens				t-cell		9120310
115	exp(CCL5)	->	Mus musculus				fibroblast		12221085
115	exp(CCL5)	->	Mus musculus				fibroblast		12221085
115	exp(CCL5)	->	Homo sapiens				respiratory epithelial cell		12795416
115	exp(CCL5)	->	Homo sapiens					HeLa cell line	16414985
115	exp(CCL5)	->	Homo sapiens						9670982
116	exp(CCL7)	->	Mus musculus				fibroblast		12221085
116	exp(CCL7)	->	Mus musculus				fibroblast		12221085
116	exp(CCL7)	->	Mus musculus					3T3-L1 cell line	11978627
117	exp(CCL8)	->	Homo sapiens				fibroblast		14707104
118	exp(CCNB1)	-|	Homo sapiens				bronchial epithelial cell		11726646
119	exp(CCNC)	-|	Mus musculus				keratinocyte		15374962
120	exp(CCND1)	->	Homo sapiens					HeLa cell line	16414985
120	exp(CCND1)	->	Mus musculus				keratinocyte		15374962
120	exp(CCND1)	->	Homo sapiens						15180498
120	exp(CCND1)	->	Homo sapiens						14587863
120	exp(CCND1)	->	Homo sapiens					COS cell line	10082535
120	exp(CCND1)	->	Mus musculus						12101248
121	exp(CCND2)	->	Homo sapiens					L-428 cell line	11313274
121	exp(CCND2)	->	Mus musculus				keratinocyte		15374962
121	exp(CCND2)	->	Homo sapiens						12145210
122	exp(CCNE2)	-|	Mus musculus				keratinocyte		15374962
123	exp(CCPG1)	-|	Homo sapiens						19038492
124	exp(CCR1)	-|	Homo sapiens				macrophage		16984916
124	exp(CCR1)	->	Mus musculus				fibroblast		12221085
125	exp(CCR5)	->	Homo sapiens						9840284
126	exp(CCR7)	->	Homo sapiens					L-428 cell line	12208876
126	exp(CCR7)	->	Homo sapiens						12145210
126	exp(CCR7)	->	Homo sapiens					MCF-7 cell line	19049961
127	exp(CCRN4L)	->	Mus musculus				fibroblast		12221085
128	exp(CCT6B)	->	Homo sapiens				respiratory epithelial cell		12795416
129	exp(CD14)	->	Mus musculus					3T3-L1 cell line	11978627
130	exp(CD160)	->	Homo sapiens				respiratory epithelial cell		12795416
131	exp(CD24)	->	Homo sapiens				monocyte		16914552
132	exp(CD3G)	-|	Homo sapiens				t-cell		12374807
133	exp(CD40)	->	Mus musculus					carcinoma of colon	14743399
133	exp(CD40)	->	Mus musculus						11830590
133	exp(CD40)	->	Homo sapiens				macrophage		11751910
133	exp(CD40)	->	Homo sapiens					L-428 cell line	11313274
133	exp(CD40)	->	Homo sapiens					L-428 cell line	11313274
134	exp(CD40LG)	->	Mus musculus				b-cell		11279141
134	exp(CD40LG)	->	Homo sapiens				t-cell		11751888
135	exp(CD44)	->	Homo sapiens					L-428 cell line	12208876
135	exp(CD44)	->	Homo sapiens				monocyte		16914552
136	exp(CD59)	->	Homo sapiens				respiratory epithelial cell		12795416
137	exp(CD69)	->	Homo sapiens						7665567
137	exp(CD69)	->	Homo sapiens				umbilical vein endothelial cell		14715628
137	exp(CD69)	->	Homo sapiens						7665567
137	exp(CD69)	->	Homo sapiens					COS cell line	7665567
138	exp(CD74)	-|	Homo sapiens				glial cell		8164652
138	exp(CD74)	->	Homo sapiens					Raji cell line	8164652
138	exp(CD74)	->	Mus musculus					3T3-L1 cell line	11978627
139	exp(CD80)	->	Homo sapiens						12860928
139	exp(CD80)	->	Mus musculus						12860928
139	exp(CD80)	->	Homo sapiens				b-cell		8642282
139	exp(CD80)	->	Homo sapiens				b-cell		8642282
140	exp(CD82)	-|	Mus musculus				keratinocyte		15374962
140	exp(CD82)	->	Homo sapiens						12150997
140	exp(CD82)	->	Mus musculus				b-cell		11279141
141	exp(CD83)	->	Homo sapiens				t-cell		11275263
141	exp(CD83)	->	Homo sapiens				b-cell		12857898
141	exp(CD83)	->	Homo sapiens				b-cell		12857898
141	exp(CD83)	->	Homo sapiens						12182451
141	exp(CD83)	->	Homo sapiens				monocyte		16914552
142	exp(CD86)	->	Homo sapiens					L-428 cell line	11313274
143	exp(CD97)	->	Mus musculus				keratinocyte		15374962
144	exp(CD99)	->	Homo sapiens				respiratory epithelial cell		12795416
145	exp(CDC25A)	-|	Mus musculus				keratinocyte		15374962
146	exp(CDC2L1)	->	Homo sapiens				respiratory epithelial cell		12795416
147	exp(CDC2L2)	->	Homo sapiens				respiratory epithelial cell		12795416
148	exp(CDC45L)	-|	Mus musculus				keratinocyte		15374962
149	exp(CDH1)	-|	Mus musculus				keratinocyte		15374962
150	exp(CDH13)	->	Mus musculus				fibroblast		12221085
151	exp(CDH3)	->	Mus musculus				keratinocyte		15374962
152	exp(CDK4)	-|	Mus musculus				keratinocyte		15374962
153	exp(CDKN1A)	->	Homo sapiens					U937 cell line	11753650
153	exp(CDKN1A)	->	Mus musculus					MEF cell line	19087315
154	exp(CDKN1C)	-|	Mus musculus				keratinocyte		15374962
154	exp(CDKN1C)	-|	Mus musculus					3T3-L1 cell line	11978627
155	exp(CDKN2C)	-|	Homo sapiens				macrophage		16984916
155	exp(CDKN2C)	-|	Mus musculus					3T3-L1 cell line	11978627
156	exp(CDX2)	->	Homo sapiens				respiratory epithelial cell		12795416
157	exp(CEBPA)	-|	Mus musculus					3T3-L1 cell line	11978627
158	exp(CEBPB)	->	Mus musculus				fibroblast		12221085
158	exp(CEBPB)	->	Mus musculus					3T3-L1 cell line	11978627
158	exp(CEBPB)	->	Mus musculus						12736252
158	exp(CEBPB)	->	Mus musculus				fibroblast		12221085
159	exp(CEBPD)	->	Mus musculus					MEF cell line	15695520
159	exp(CEBPD)	->	Homo sapiens					HeLa cell line	16414985
159	exp(CEBPD)	->	Mus musculus				fibroblast		12221085
159	exp(CEBPD)	->	Mus musculus					MEF cell line	15695520
159	exp(CEBPD)	->	Mus musculus						12736252
160	exp(CELSR1)	->	Homo sapiens				respiratory epithelial cell		12795416
161	exp(CETN1)	->	Homo sapiens				respiratory epithelial cell		12795416
162	exp(CETN2)	-|	Mus musculus					3T3-L1 cell line	11978627
163	exp(CFB)	->	Homo sapiens					HeLa cell line	16414985
163	exp(CFB)	->	Homo sapiens				respiratory epithelial cell		12795416
164	exp(CFLAR)	->	Homo sapiens					L-428 cell line	12208876
164	exp(CFLAR)	->	Homo sapiens						12559172
165	exp(CFTR)	->	Mus musculus						11278608
166	exp(CGA)	-|	Homo sapiens					HeLa cell line	16414985
167	exp(CGREF1)	->	Mus musculus						15492243
168	exp(CH25H)	->	Mus musculus				fibroblast		12221085
168	exp(CH25H)	->	Homo sapiens				respiratory epithelial cell		12795416
169	exp(CHIC2)	-|	Mus musculus					MEF cell line	19087315
170	exp(CHKA)	->	Mus musculus				keratinocyte		15374962
170	exp(CHKA)	-|	Mus musculus					MEF cell line	19087315
171	exp(CHP)	-|	Mus musculus					3T3-L1 cell line	11978627
172	exp(CHST2)	->	Mus musculus					3T3-L1 cell line	11978627
173	exp(CIAPIN1)	->	Homo sapiens				respiratory epithelial cell		12795416
174	exp(CIB2)	->	Homo sapiens					HepG2 cell line	19038492
175	exp(CIDEC)	-|	Mus musculus					3T3-L1 cell line	11978627
176	exp(CITED4)	-|	Mus musculus				keratinocyte		15374962
177	exp(CLCF1)	->	Mus musculus						15492243
178	exp(CLCN3)	->	Mus musculus					3T3-L1 cell line	11978627
179	exp(CLDN7)	-|	Homo sapiens					HeLa cell line	16414985
180	exp(CLK3)	-|	Homo sapiens					HeLa cell line	16414985
181	exp(CLU)	->	Mus musculus					3T3-L1 cell line	11978627
181	exp(CLU)	->	Mus musculus				fibroblast		12221085
181	exp(CLU)	->	Mus musculus				fibroblast		12221085
182	exp(CNN1)	-|	Mus musculus					MEF cell line	19087315
182	exp(CNN1)	-|	Rattus norvegicus		lung		fibroblast		12055073
183	exp(COL11A1)	->	Homo sapiens				respiratory epithelial cell		12795416
184	exp(COL16A1)	->	Homo sapiens				respiratory epithelial cell		12795416
185	exp(COL18A1)	->	Mus musculus					MEF cell line	15695520
185	exp(COL18A1)	->	Mus musculus						15492243
185	exp(COL18A1)	->	Mus musculus						15492243
185	exp(COL18A1)	->	Mus musculus					MEF cell line	15695520
186	exp(COL1A1)	-|	Rattus norvegicus		lung		fibroblast		12055073
186	exp(COL1A1)	-|	Mus musculus					NIH3T3 cell line	10541434
186	exp(COL1A1)	-|	Mus musculus					NIH3T3 cell line	10541434
186	exp(COL1A1)	-|	Mus musculus				hepatocyte		10541434
186	exp(COL1A1)	-|	Mus musculus				hepatocyte		10541434
186	exp(COL1A1)	-|	Mus musculus					NIH3T3 cell line	10541434
186	exp(COL1A1)	-|	Mus musculus					NIH3T3 cell line	10541434
186	exp(COL1A1)	-|	Mus musculus				hepatocyte		10541434
186	exp(COL1A1)	-|	Mus musculus				hepatocyte		10541434
186	exp(COL1A1)	-|	Mus musculus				hepatocyte		10541434
186	exp(COL1A1)	-|	Mus musculus					NIH3T3 cell line	10541434
186	exp(COL1A1)	-|	Mus musculus					NIH3T3 cell line	10541434
186	exp(COL1A1)	-|	Mus musculus				hepatocyte		10541434
187	exp(COL1A2)	-|	Mus musculus				keratinocyte		15374962
188	exp(COL2A1)	-|	Mus musculus				keratinocyte		15374962
188	exp(COL2A1)	-|	Homo sapiens						11447232
189	exp(COL3A1)	-|	Mus musculus				keratinocyte		15374962
189	exp(COL3A1)	-|	Rattus norvegicus		lung		fibroblast		12055073
190	exp(COL4A3BP)	->	Homo sapiens					HEK293 cell line	16218959
191	exp(COL5A2)	->	Mus musculus				keratinocyte		15374962
192	exp(COQ9)	->	Homo sapiens				respiratory epithelial cell		12795416
193	exp(CP)	->	Mus musculus					3T3-L1 cell line	11978627
193	exp(CP)	->	Mus musculus				fibroblast		12221085
194	exp(CPT1A)	->	Mus musculus					3T3-L1 cell line	11978627
195	exp(CR2)	->	Homo sapiens					Raji cell line|CA46 cell line	12444129
195	exp(CR2)	->	Homo sapiens					Raji cell line|CA46 cell line	12444129
196	exp(CRISP3)	->	Mus musculus						15492243
197	exp(CRK)	-|	Mus musculus					MEF cell line	19087315
198	exp(CRP)	->	Homo sapiens					Hep3B cell line	11035101
198	exp(CRP)	->	Homo sapiens					Hep3B cell line	11035101
198	exp(CRP)	->	Homo sapiens				hepatocyte		12667216
198	exp(CRP)	->	Homo sapiens				hepatocyte		17652082
199	exp(CRYAB)	-|	Mus musculus				keratinocyte		15374962
200	exp(CSF1)	->	Mus musculus					MEF cell line	15695520
200	exp(CSF1)	->	Mus musculus					MEF cell line	15695520
200	exp(CSF1)	->	Homo sapiens				vascular endothelium		7622526
200	exp(CSF1)	->	Homo sapiens					THP-1 cell line	11375353
200	exp(CSF1)	->	Mus musculus				keratinocyte		15374962
200	exp(CSF1)	->	Homo sapiens					HL60 cell line	1912581
200	exp(CSF1)	->	Mus musculus				fibroblast		12221085
200	exp(CSF1)	->	Mus musculus					3T3-L1 cell line	11978627
201	exp(CSF2)	->	Homo sapiens						11116154
201	exp(CSF2)	->	Homo sapiens		lung				16865089
201	exp(CSF2)	->	Homo sapiens		lung				15602009
201	exp(CSF2)	->	Homo sapiens					Jurkat cell line	2406568
201	exp(CSF2)	->	Mus musculus				fibroblast		12221085
202	exp(CSF3)	->	Homo sapiens					Jurkat cell line	7513199
202	exp(CSF3)	->	Homo sapiens					Jurkat cell line	7513199
203	exp(CSH1)	->	Homo sapiens				respiratory epithelial cell		12795416
203	exp(CSH1)	->	Homo sapiens				respiratory epithelial cell		12795416
204	exp(CSH2)	->	Homo sapiens				respiratory epithelial cell		12795416
204	exp(CSH2)	->	Homo sapiens				respiratory epithelial cell		12795416
205	exp(CSHL1)	->	Homo sapiens				respiratory epithelial cell		12795416
206	exp(CSK)	-|	Mus musculus				keratinocyte		15374962
207	exp(CST7)	-|	Mus musculus				b-cell		11279141
208	exp(CTBP1)	->	Homo sapiens					HepG2 cell line	19038492
209	exp(CTGF)	->	Homo sapiens				monocyte		16914552
210	exp(CTH)	-|	Homo sapiens						19038492
211	exp(CTNNA1)	-|	Mus musculus				keratinocyte		15374962
212	exp(CTNNB1)	-|	Mus musculus				keratinocyte		15374962
213	exp(CTSF)	->	Mus musculus				fibroblast		12221085
214	exp(CTSZ)	->	Mus musculus				fibroblast		12221085
215	exp(CX3CL1)	->	Mus musculus					MEF cell line	15695520
215	exp(CX3CL1)	->	Homo sapiens				umbilical vein endothelial cell		14715628
215	exp(CX3CL1)	->	Homo sapiens						14514721
215	exp(CX3CL1)	->	Homo sapiens					HepG2 cell line	19038492
215	exp(CX3CL1)	->	Mus musculus					MEF cell line	15695520
215	exp(CX3CL1)	->	Homo sapiens				respiratory epithelial cell		12795416
215	exp(CX3CL1)	->	Mus musculus				fibroblast		12221085
215	exp(CX3CL1)	->	Homo sapiens						14514721
215	exp(CX3CL1)	->	Mus musculus					3T3-L1 cell line	11978627
216	exp(CXADR)	-|	Homo sapiens				umbilical vein endothelial cell		14715628
217	exp(CXCL1)	->	Homo sapiens				umbilical vein endothelial cell		14715628
217	exp(CXCL1)	->	Mus musculus					MEF cell line	15695520
217	exp(CXCL1)	->	Homo sapiens						8530498
217	exp(CXCL1)	->	Rattus norvegicus		lung		fibroblast		12055073
217	exp(CXCL1)	->	Homo sapiens				retinal epithelial cell		16735500
217	exp(CXCL1)	->	Mus musculus		lung				17707332
217	exp(CXCL1)	->	Mus musculus					MEF cell line	15695520
217	exp(CXCL1)	->	Mus musculus				keratinocyte		15374962
217	exp(CXCL1)	->	Rattus norvegicus		kidney		epithelial cell		8576166
217	exp(CXCL1)	->	Homo sapiens				monocyte		18926289
217	exp(CXCL1)	->	Homo sapiens					HeLa cell line	16414985
217	exp(CXCL1)	->	Mus musculus				fibroblast		12221085
217	exp(CXCL1)	->	Homo sapiens				respiratory epithelial cell		12795416
217	exp(CXCL1)	->	Mus musculus				fibroblast		12221085
218	exp(CXCL10)	->	Homo sapiens				monocyte		16914552
218	exp(CXCL10)	->	Homo sapiens					HeLa cell line	16414985
218	exp(CXCL10)	->	Mus musculus					3T3-L1 cell line	11978627
218	exp(CXCL10)	->	Mus musculus					MEF cell line	15695520
218	exp(CXCL10)	->	Homo sapiens					NCI-H292 cell line	16581825
218	exp(CXCL10)	->	Mus musculus					MEF cell line	15695520
219	exp(CXCL11)	->	Homo sapiens					HeLa cell line	16414985
220	exp(CXCL12)	->	Mus musculus					MEF cell line	12914755
220	exp(CXCL12)	->	Mus musculus				fibroblast		12221085
220	exp(CXCL12)	->	Mus musculus					3T3-L1 cell line	11978627
220	exp(CXCL12)	->	Mus musculus				fibroblast		12221085
221	exp(CXCL2)	->	Homo sapiens				umbilical vein endothelial cell		14715628
221	exp(CXCL2)	->	Homo sapiens				retinal epithelial cell		16735500
221	exp(CXCL2)	->	Homo sapiens					HeLa cell line	16414985
221	exp(CXCL2)	->	Mus musculus					MEF cell line	15695520
221	exp(CXCL2)	->	Mus musculus				macrophage		12471138
221	exp(CXCL2)	->	Mus musculus					MEF cell line	15695520
221	exp(CXCL2)	->	Homo sapiens						11413190
222	exp(CXCL3)	->	Rattus norvegicus		lung		fibroblast		12055073
222	exp(CXCL3)	->	Homo sapiens				umbilical vein endothelial cell		14715628
222	exp(CXCL3)	->	Homo sapiens					IMR-90 cell line	18555777
222	exp(CXCL3)	->	Mus musculus					MEF cell line	15695520
222	exp(CXCL3)	->	Mus musculus				macrophage		12471138
222	exp(CXCL3)	->	Homo sapiens					IMR-90 cell line	18555777
223	exp(CXCL5)	->	Homo sapiens				umbilical vein endothelial cell		14715628
223	exp(CXCL5)	->	Homo sapiens					CACO-2 cell line	11559712
224	exp(CXCL6)	->	Mus musculus					3T3-L1 cell line	11978627
224	exp(CXCL6)	->	Homo sapiens				fibroblast		14707104
224	exp(CXCL6)	->	Mus musculus					MEF cell line	15695520
224	exp(CXCL6)	->	Homo sapiens			small cell carcinoma			16721367
224	exp(CXCL6)	->	Mus musculus				fibroblast		12221085
224	exp(CXCL6)	->	Homo sapiens				umbilical vein endothelial cell		14715628
224	exp(CXCL6)	->	Mus musculus					MEF cell line	15695520
225	exp(CXCL9)	->	Mus musculus					3T3-L1 cell line	11978627
225	exp(CXCL9)	->	Mus musculus						15585657
225	exp(CXCL9)	->	Mus musculus						12226082
226	exp(CXCR3)	->	Homo sapiens						10756005
226	exp(CXCR3)	->	Rattus norvegicus				pancreatic beta cell		11687580
227	exp(CXCR4)	->	Homo sapiens					MCF-7 cell line	12690099
227	exp(CXCR4)	->	Homo sapiens					MCF-7 cell line	12690099
228	exp(CXCR5)	->	Homo sapiens					Raji cell line	9786883
229	exp(CXCR7)	->	Mus musculus				fibroblast		12221085
230	exp(CYB5A)	->	Homo sapiens					L-428 cell line	12208876
231	exp(CYBA)	->	Mus musculus				fibroblast		12221085
232	exp(CYCS)	-|	Homo sapiens						19038492
233	exp(CYFIP1)	->	Mus musculus					3T3-L1 cell line	11978627
234	exp(CYP11B1)	->	Homo sapiens				respiratory epithelial cell		12795416
235	exp(CYP1A1)	-|	Mus musculus					Hepa1 cell line	11470802
236	exp(CYP1B1)	->	Mus musculus					3T3-L1 cell line	11978627
236	exp(CYP1B1)	->	Mus musculus				keratinocyte		15374962
237	exp(CYP3A7)	-|	Homo sapiens				bronchial epithelial cell		11726646
238	exp(CYP51A1)	-|	Homo sapiens				bronchial epithelial cell		11726646
239	exp(CYP7B1)	->	Mus musculus				fibroblast		12221085
240	exp(CYR61)	->	Homo sapiens					HUVEC cell line	12138201
240	exp(CYR61)	->	Mus musculus					3T3-L1 cell line	11978627
241	exp(CYTH1)	->	Homo sapiens					HeLa cell line	16414985
242	exp(CYTH3)	->	Mus musculus					3T3-L1 cell line	11978627
243	exp(DAB2)	->	Mus musculus					3T3-L1 cell line	11978627
244	exp(DAG1)	->	Mus musculus				keratinocyte		15374962
245	exp(DAPK1)	-|	Homo sapiens				macrophage		16984916
246	exp(DCN)	->	Mus musculus				fibroblast		12221085
246	exp(DCN)	->	Mus musculus					MEF cell line	15695520
246	exp(DCN)	->	Mus musculus					MEF cell line	15695520
246	exp(DCN)	->	Rattus norvegicus		lung		fibroblast		12055073
247	exp(DDR1)	-|	Homo sapiens					HeLa cell line	16414985
248	exp(DDX17)	->	Homo sapiens				monocyte		16914552
249	exp(DDX3X)	->	Mus musculus				keratinocyte		15374962
250	exp(DDX5)	-|	Homo sapiens				macrophage		16984916
251	exp(DEFB4)	->	Homo sapiens					HEK293 cell line	12958190
252	exp(DMXL1)	->	Homo sapiens				respiratory epithelial cell		12795416
253	exp(DMXL2)	->	Homo sapiens				monocyte		16914552
254	exp(DNAJA3)	-|	Homo sapiens				macrophage		16984916
255	exp(DNAJB1)	-|	Homo sapiens				umbilical vein endothelial cell		14715628
256	exp(DNAJB4)	->	Homo sapiens				monocyte		16914552
257	exp(DNAJB9)	-|	Homo sapiens						19038492
258	exp(DNASE1L3)	->	Homo sapiens				respiratory epithelial cell		12795416
259	exp(DOK4)	->	Homo sapiens				respiratory epithelial cell		12795416
260	exp(DPEP1)	->	Mus musculus					3T3-L1 cell line	11978627
261	exp(DPH2)	->	Homo sapiens					HeLa cell line	16414985
262	exp(DUSP2)	->	Mus musculus				b-cell		11279141
262	exp(DUSP2)	->	Homo sapiens				monocyte		16914552
263	exp(DUSP6)	-|	Mus musculus					MEF cell line	19087315
264	exp(DYNC1I2)	->	Mus musculus					3T3-L1 cell line	11978627
265	exp(E2F5)	->	Homo sapiens				bronchial epithelial cell		11726646
266	exp(EBI3)	->	Homo sapiens					HEK293 cell line	15728491
266	exp(EBI3)	->	Homo sapiens					HEK293 cell line	15728491
267	exp(EBNA1BP2)	->	Homo sapiens					HeLa cell line	16414985
267	exp(EBNA1BP2)	->	Homo sapiens				respiratory epithelial cell		12795416
268	exp(EDN1)	-|	Mus musculus					MEF cell line	19087315
268	exp(EDN1)	->	Homo sapiens					THP-1 cell line	11375353
269	exp(EDNRB)	->	Homo sapiens						12522118
270	exp(EFNA1)	->	Homo sapiens				umbilical vein endothelial cell		14715628
271	exp(EGFR)	->	Homo sapiens						14587863
272	exp(EGR1)	->	Homo sapiens				monocyte		16914552
272	exp(EGR1)	-|	Homo sapiens				macrophage		16984916
272	exp(EGR1)	->	Homo sapiens		aorta		smooth muscle cell		17967787
273	exp(EGR2)	-|	Mus musculus					MEF cell line	19087315
273	exp(EGR2)	->	Homo sapiens				monocyte		16914552
274	exp(EGR3)	->	Homo sapiens				monocyte		16914552
275	exp(EGR4)	->	Homo sapiens				monocyte		16914552
276	exp(EHD1)	->	Homo sapiens				monocyte		16914552
277	exp(EIF3J)	-|	Homo sapiens						19038492
278	exp(EIF4EBP1)	-|	Mus musculus					3T3-L1 cell line	11978627
279	exp(EIF4G2)	-|	Mus musculus				keratinocyte		15374962
280	exp(ELF3)	->	Homo sapiens						11036073
280	exp(ELF3)	->	Homo sapiens				endothelial cell		11036073
280	exp(ELF3)	->	Homo sapiens				glial cell		12746898
280	exp(ELF3)	->	Homo sapiens	vascular tissue			smooth muscle cell		11036073
280	exp(ELF3)	->	Homo sapiens				monocyte		11036073
281	exp(ELN)	-|	Homo sapiens						12055073
281	exp(ELN)	-|	Rattus norvegicus		lung		fibroblast		12055073
282	exp(EMP1)	-|	Homo sapiens				macrophage		16984916
282	exp(EMP1)	->	Mus musculus					3T3-L1 cell line	11978627
283	exp(EMP3)	->	Homo sapiens					L-428 cell line	12208876
284	exp(EN1)	->	Mus musculus					3T3-L1 cell line	11978627
285	exp(ENG)	->	Homo sapiens					HepG2 cell line	19038492
286	exp(ENO1)	->	Homo sapiens				respiratory epithelial cell		12795416
287	exp(ENO3)	->	Homo sapiens				respiratory epithelial cell		12795416
288	exp(ENOSF1)	->	Homo sapiens				respiratory epithelial cell		12795416
289	exp(ENPP2)	->	Mus musculus				fibroblast		12221085
290	exp(EPB41L1)	->	Homo sapiens				respiratory epithelial cell		12795416
291	exp(EPCAM)	-|	Homo sapiens						11505407
292	exp(EPHA2)	->	Homo sapiens					HeLa cell line	16414985
292	exp(EPHA2)	-|	Mus musculus					MEF cell line	19087315
293	exp(EPHB4)	->	Homo sapiens				respiratory epithelial cell		12795416
294	exp(ERBB2)	->	Homo sapiens						15743888
295	exp(ERCC4)	-|	Homo sapiens					HeLa cell line	16414985
296	exp(EREG)	->	Mus musculus					3T3-L1 cell line	11978627
296	exp(EREG)	->	Mus musculus				fibroblast		12221085
297	exp(ERO1L)	->	Mus musculus				keratinocyte		15374962
298	exp(ESR1)	->	Homo sapiens						12927050
299	exp(ETS2)	-|	Homo sapiens				macrophage		16984916
300	exp(ETV3)	->	Homo sapiens				respiratory epithelial cell		12795416
301	exp(EXTL3)	-|	Mus musculus					MEF cell line	19087315
302	exp(F11R)	->	Mus musculus					3T3-L1 cell line	11978627
303	exp(F2R)	-|	Rattus norvegicus		lung		fibroblast		12055073
304	exp(F3)	->	Homo sapiens				vascular endothelium		11978801
304	exp(F3)	->	Homo sapiens				endothelial cell		15071354
304	exp(F3)	->	Homo sapiens				monocyte		16914552
304	exp(F3)	-|	Mus musculus					3T3-L1 cell line	11978627
304	exp(F3)	-|	Mus musculus				keratinocyte		15374962
304	exp(F3)	->	Homo sapiens			Atherosclerotic lesion			15064395
304	exp(F3)	->	Homo sapiens			Atherosclerotic lesion			15064395
305	exp(F8)	->	Homo sapiens				respiratory epithelial cell		12795416
305	exp(F8)	->	Homo sapiens						10959692
306	exp(FABP5L2)	-|	Mus musculus					3T3-L1 cell line	11978627
307	exp(FADD)	-|	Mus musculus				keratinocyte		15374962
308	exp(FAS)	->	Mus musculus					MEF cell line	15695520
308	exp(FAS)	->	Rattus norvegicus						11473033
308	exp(FAS)	->	Homo sapiens						11290773
308	exp(FAS)	->	Homo sapiens					Jurkat cell line	10022897
308	exp(FAS)	->	Mus musculus					3T3-L1 cell line	11978627
308	exp(FAS)	->	Homo sapiens				lymphocyte		15346645
308	exp(FAS)	->	Homo sapiens				melanocyte		10871852
308	exp(FAS)	->	Homo sapiens						10692445
308	exp(FAS)	->	Mus musculus					MEF cell line	15695520
308	exp(FAS)	->	Homo sapiens						10692445
308	exp(FAS)	->	Homo sapiens						12398896
309	exp(FASLG)	->	Homo sapiens						15215233
309	exp(FASLG)	->	Homo sapiens					carcinoma of colon	10744679
310	exp(FASN)	-|	Mus musculus					3T3-L1 cell line	11978627
311	exp(FAT4)	-|	Homo sapiens				umbilical vein endothelial cell		14715628
312	exp(FDXR)	->	Homo sapiens					L-428 cell line	12208876
313	exp(FGF2)	->	Homo sapiens					HUVEC cell line	14715700
314	exp(FGF7)	->	Homo sapiens						9869450
315	exp(FGFR4)	->	Mus musculus				keratinocyte		15374962
315	exp(FGFR4)	->	Homo sapiens				respiratory epithelial cell		12795416
316	exp(FHL2)	->	Mus musculus				keratinocyte		15374962
317	exp(FLJ78302)	-|	Mus musculus				b-cell		11279141
318	exp(FMR1)	-|	Mus musculus					3T3-L1 cell line	11978627
319	exp(FN1)	->	Homo sapiens						12372417
319	exp(FN1)	->	Homo sapiens					HepG2 cell line	19038492
319	exp(FN1)	->	Mus musculus					3T3-L1 cell line	11978627
319	exp(FN1)	->	Homo sapiens					HUVEC cell line	16193290
319	exp(FN1)	-|	Mus musculus				keratinocyte		15374962
320	exp(FOS)	->	Homo sapiens				monocyte		16914552
320	exp(FOS)	->	Mus musculus				fibroblast		12221085
320	exp(FOS)	-|	Homo sapiens					HeLa cell line	16414985
321	exp(FOSL1)	-|	Mus musculus					MEF cell line	19087315
321	exp(FOSL1)	->	Mus musculus					3T3-L1 cell line	11978627
321	exp(FOSL1)	->	Mus musculus				fibroblast		12221085
322	exp(FOXC2)	-|	Mus musculus					MEF cell line	19087315
322	exp(FOXC2)	->	Mus musculus				fibroblast		12221085
322	exp(FOXC2)	->	Mus musculus				fibroblast		12221085
323	exp(FOXF2)	->	Mus musculus				fibroblast		12221085
324	exp(FOXN3)	-|	Homo sapiens					HeLa cell line	16414985
325	exp(FSCN1)	->	Mus musculus				keratinocyte		15374962
326	exp(FSTL1)	->	Mus musculus					3T3-L1 cell line	11978627
327	exp(FTH1)	->	Homo sapiens					NIH3T3 cell line	15537542
327	exp(FTH1)	->	Homo sapiens					NIH3T3 cell line	15537542
328	exp(FXYD2)	->	Homo sapiens					HeLa cell line	16414985
329	exp(FZD1)	->	Homo sapiens				respiratory epithelial cell		12795416
330	exp(FZD2)	->	Homo sapiens				respiratory epithelial cell		12795416
331	exp(FZD7)	->	Mus musculus				keratinocyte		15374962
332	exp(G0S2)	-|	Mus musculus					3T3-L1 cell line	11978627
333	exp(G6PD)	->	Rattus norvegicus				astrocyte		10098886
334	exp(GADD45A)	->	Homo sapiens					HeLa cell line	16414985
335	exp(GADD45B)	->	Homo sapiens				monocyte		16914552
335	exp(GADD45B)	->	Homo sapiens				b-cell		12855571
335	exp(GADD45B)	->	Homo sapiens						11713530
335	exp(GADD45B)	->	Mus musculus				b-cell		11279141
335	exp(GADD45B)	->	Homo sapiens						11713530
335	exp(GADD45B)	->	Mus musculus					MEF cell line	15695520
335	exp(GADD45B)	->	Mus musculus					MEF cell line	15695520
336	exp(GADD45G)	-|	Mus musculus					3T3-L1 cell line	11978627
336	exp(GADD45G)	->	Mus musculus				keratinocyte		15374962
337	exp(GAGE2C)	->	Homo sapiens				respiratory epithelial cell		12795416
338	exp(GALNT1)	->	Homo sapiens					HeLa cell line	16414985
339	exp(GALT)	->	Homo sapiens				respiratory epithelial cell		12795416
340	exp(GAS1)	-|	Mus musculus					3T3-L1 cell line	11978627
341	exp(GATA6)	-|	Mus musculus					3T3-L1 cell line	11978627
342	exp(GATAD2A)	->	Homo sapiens					HepG2 cell line	19038492
343	exp(GBP1)	->	Homo sapiens				umbilical vein endothelial cell		14715628
343	exp(GBP1)	->	Homo sapiens	endothelium					14741045
344	exp(GBP2)	->	Mus musculus					3T3-L1 cell line	11978627
344	exp(GBP2)	->	Mus musculus					MEF cell line	15695520
344	exp(GBP2)	->	Mus musculus				fibroblast		12221085
344	exp(GBP2)	->	Mus musculus					MEF cell line	15695520
345	exp(GBP4)	->	Mus musculus					MEF cell line	15695520
345	exp(GBP4)	->	Mus musculus					3T3-L1 cell line	11978627
345	exp(GBP4)	->	Mus musculus					MEF cell line	15695520
346	exp(GCH1)	->	Mus musculus				fibroblast		12221085
346	exp(GCH1)	->	Mus musculus				fibroblast		12221085
347	exp(GCLC)	->	Homo sapiens						10699758
347	exp(GCLC)	->	Mus musculus				fibroblast		15988009
348	exp(GDF10)	-|	Mus musculus						11716784
349	exp(GDF15)	->	Homo sapiens					L-428 cell line	12208876
350	exp(GDNF)	->	Mus musculus				fibroblast		12221085
351	exp(GEM)	->	Homo sapiens				monocyte		16914552
352	exp(GGT1)	->	Homo sapiens				respiratory epithelial cell		12795416
353	exp(GH1)	->	Homo sapiens				respiratory epithelial cell		12795416
354	exp(GH2)	->	Homo sapiens				respiratory epithelial cell		12795416
355	exp(GJA5)	-|	Rattus norvegicus		lung		fibroblast		12055073
356	exp(GJB1)	->	Homo sapiens					HepG2 cell line	19038492
357	exp(GLRX)	-|	Homo sapiens						19038492
358	exp(GM2A)	->	Mus musculus				fibroblast		12221085
359	exp(GMFB)	->	Homo sapiens					L-428 cell line	12208876
360	exp(GNB1)	->	Homo sapiens				respiratory epithelial cell		12795416
361	exp(GNG2)	-|	Mus musculus					3T3-L1 cell line	11978627
362	exp(GOSR1)	-|	Mus musculus					3T3-L1 cell line	11978627
363	exp(GPD1)	-|	Mus musculus					3T3-L1 cell line	11978627
364	exp(GPR126)	-|	Homo sapiens				umbilical vein endothelial cell		14715628
365	exp(GPR137B)	->	Mus musculus				fibroblast		12221085
366	exp(GPR183)	->	Homo sapiens				monocyte		16914552
367	exp(GPX3)	-|	Mus musculus				keratinocyte		15374962
368	exp(GRASP)	->	Mus musculus					3T3-L1 cell line	11978627
369	exp(GRB2)	->	Mus musculus				keratinocyte		15374962
370	exp(GREM2)	->	Mus musculus					3T3-L1 cell line	11978627
371	exp(GRN)	->	Mus musculus				fibroblast		12221085
372	exp(GRSF1)	->	Homo sapiens					L-428 cell line	12208876
373	exp(GSTA2)	->	Homo sapiens				respiratory epithelial cell		12795416
374	exp(GSTM3)	->	Homo sapiens					HeLa cell line	16414985
375	exp(GSTM5)	->	Mus musculus				keratinocyte		15374962
376	exp(GSTP1)	->	Homo sapiens					HeLa cell line	8546677
377	exp(GSTT1)	->	Mus musculus				fibroblast		12221085
378	exp(GTSE1)	->	Homo sapiens				respiratory epithelial cell		12795416
379	exp(GUSBL1)	->	Homo sapiens				respiratory epithelial cell		12795416
380	exp(GYS1)	-|	Mus musculus					3T3-L1 cell line	11978627
381	exp(HAMP)	->	Homo sapiens					HepG2 cell line	19038492
382	exp(HBP1)	-|	Homo sapiens					HeLa cell line	16414985
383	exp(HEG1)	->	Homo sapiens					HeLa cell line	16414985
384	exp(HELLS)	->	Homo sapiens				monocyte		16914552
385	exp(HERC5)	->	Homo sapiens						15331633
386	exp(HES1)	-|	Mus musculus					3T3-L1 cell line	11978627
387	exp(HIF1A)	->	Homo sapiens						12958148
388	exp(HIPK2)	-|	Mus musculus					3T3-L1 cell line	11978627
389	exp(HIST1H1D)	-|	Mus musculus					3T3-L1 cell line	11978627
390	exp(HIVEP1)	->	Mus musculus					3T3-L1 cell line	11978627
391	exp(HIVEP2)	->	Mus musculus					3T3-L1 cell line	11978627
391	exp(HIVEP2)	->	Homo sapiens				umbilical vein endothelial cell		14715628
392	exp(HK2)	->	Mus musculus				fibroblast		12221085
393	exp(HLA-B)	->	Homo sapiens						12574356
393	exp(HLA-B)	->	Mus musculus					3T3-L1 cell line	11978627
393	exp(HLA-B)	->	Mus musculus				fibroblast		12221085
393	exp(HLA-B)	->	Mus musculus					3T3-L1 cell line	11978627
393	exp(HLA-B)	->	Mus musculus					3T3-L1 cell line	11978627
394	exp(HLA-C)	->	Mus musculus				fibroblast		12221085
394	exp(HLA-C)	->	Mus musculus				fibroblast		12221085
394	exp(HLA-C)	->	Mus musculus				fibroblast		12221085
394	exp(HLA-C)	->	Mus musculus				fibroblast		12221085
394	exp(HLA-C)	->	Mus musculus					3T3-L1 cell line	11978627
394	exp(HLA-C)	->	Mus musculus				fibroblast		12221085
394	exp(HLA-C)	->	Mus musculus				fibroblast		12221085
395	exp(HLA-F)	->	Homo sapiens				respiratory epithelial cell		12795416
396	exp(HLA-G)	->	Homo sapiens				respiratory epithelial cell		12795416
397	exp(HMGA1)	->	Mus musculus				keratinocyte		15374962
398	exp(HMGA2)	->	Mus musculus					3T3-L1 cell line	11978627
399	exp(HMGB1)	-|	Homo sapiens				macrophage		16984916
400	exp(HMGB1L1)	-|	Mus musculus				keratinocyte		15374962
401	exp(HMOX1)	->	Homo sapiens						12869663
401	exp(HMOX1)	->	Homo sapiens					THP-1 cell line	11375353
401	exp(HMOX1)	->	Homo sapiens					K-562 cell line	8016102
402	exp(HNRNPA0)	->	Homo sapiens				respiratory epithelial cell		12795416
403	exp(HNRNPA1)	->	Mus musculus				keratinocyte		15374962
404	exp(HNRPDL)	->	Mus musculus					3T3-L1 cell line	11978627
404	exp(HNRPDL)	-|	Mus musculus					MEF cell line	19087315
405	exp(HP)	->	Mus musculus					3T3-L1 cell line	11978627
406	exp(HPX)	->	Mus musculus					3T3-L1 cell line	11978627
407	exp(HR)	-|	Homo sapiens					HeLa cell line	16414985
408	exp(HSD11B1)	-|	Mus musculus					3T3-L1 cell line	11978627
409	exp(HSD17B10)	-|	Mus musculus					3T3-L1 cell line	11978627
410	exp(HSP90AA1)	->	Mus musculus				keratinocyte		15374962
411	exp(HSP90AB1)	->	Mus musculus				keratinocyte		15374962
412	exp(HSP90B1)	-|	Homo sapiens						19038492
413	exp(HSPA5)	->	Mus musculus				keratinocyte		15374962
413	exp(HSPA5)	->	Homo sapiens					L-428 cell line	12208876
414	exp(HSPA8)	->	Mus musculus				keratinocyte		15374962
415	exp(HTR1A)	->	Homo sapiens						10625680
415	exp(HTR1A)	->	Homo sapiens						10625680
416	exp(HTRA1)	-|	Homo sapiens					HeLa cell line	16414985
417	exp(HYAL1)	-|	Homo sapiens					HeLa cell line	16414985
418	exp(ICAM1)	->	Homo sapiens				monocyte		16914552
418	exp(ICAM1)	->	Homo sapiens				umbilical vein endothelial cell		14715628
418	exp(ICAM1)	->	Homo sapiens				umbilical vein endothelial cell		14715628
418	exp(ICAM1)	->	Homo sapiens		lung			A549 cell line	17322026
418	exp(ICAM1)	->	Homo sapiens				retinal epithelial cell		16735500
418	exp(ICAM1)	->	Homo sapiens		aorta		endothelial cell		18241616
418	exp(ICAM1)	->	Homo sapiens				bronchial epithelial cell		10837365
418	exp(ICAM1)	->	Homo sapiens					HUVEC cell line	15346645
418	exp(ICAM1)	->	Homo sapiens		gingiva				17100776
418	exp(ICAM1)	->	Homo sapiens		lung				16865089
418	exp(ICAM1)	->	Homo sapiens					HUVEC cell line	17133101
418	exp(ICAM1)	->	Rattus norvegicus				pancreatic beta cell		11687580
418	exp(ICAM1)	->	Mus musculus	bone marrow			macrophage		11719504
418	exp(ICAM1)	->	Homo sapiens				endothelial cell		12704649
418	exp(ICAM1)	->	Homo sapiens				endothelial cell		19351910
419	exp(ID1)	-|	Mus musculus					3T3-L1 cell line	11978627
419	exp(ID1)	->	Homo sapiens					HeLa cell line	16414985
420	exp(IER2)	->	Homo sapiens				monocyte		16914552
421	exp(IER3)	->	Mus musculus				keratinocyte		15374962
421	exp(IER3)	->	Homo sapiens						12360408
421	exp(IER3)	->	Homo sapiens					HeLa cell line|Jurkat cell line	12360408
421	exp(IER3)	->	Homo sapiens					HeLa cell line	16414985
421	exp(IER3)	->	Homo sapiens					HepG2 cell line	9781666
421	exp(IER3)	-|	Mus musculus					MEF cell line	19087315
422	exp(IER5)	->	Homo sapiens				monocyte		16914552
423	exp(IFI16)	->	Homo sapiens					HeLa cell line	16414985
424	exp(IFI27L1)	->	Mus musculus				fibroblast		12221085
425	exp(IFI35)	->	Mus musculus					MEF cell line	15695520
425	exp(IFI35)	->	Mus musculus					MEF cell line	15695520
426	exp(IFI44)	->	Homo sapiens					HeLa cell line	16414985
427	exp(IFI6)	->	Homo sapiens					HeLa cell line	16414985
428	exp(IFIH1)	->	Homo sapiens				umbilical vein endothelial cell		14715628
429	exp(IFIT1)	->	Homo sapiens					HeLa cell line	16414985
430	exp(IFIT1L)	->	Mus musculus					3T3-L1 cell line	11978627
430	exp(IFIT1L)	->	Mus musculus					MEF cell line	15695520
430	exp(IFIT1L)	->	Mus musculus				fibroblast		12221085
430	exp(IFIT1L)	->	Mus musculus				fibroblast		12221085
430	exp(IFIT1L)	->	Mus musculus					MEF cell line	15695520
431	exp(IFIT2)	->	Mus musculus					MEF cell line	15695520
431	exp(IFIT2)	->	Mus musculus					3T3-L1 cell line	11978627
431	exp(IFIT2)	->	Homo sapiens					HeLa cell line	16414985
431	exp(IFIT2)	->	Mus musculus					MEF cell line	15695520
432	exp(IFIT5)	->	Homo sapiens					HeLa cell line	16414985
433	exp(IFITM1)	->	Homo sapiens					HeLa cell line	16414985
434	exp(IFITM3)	->	Homo sapiens					HeLa cell line	16414985
435	exp(IFITM4P)	->	Homo sapiens				respiratory epithelial cell		12795416
436	exp(IFNA4)	->	Homo sapiens						9446577
437	exp(IFNAR1)	->	Homo sapiens						11359843
437	exp(IFNAR1)	->	Mus musculus				fibroblast		12221085
437	exp(IFNAR1)	->	Mus musculus					3T3-L1 cell line	11978627
437	exp(IFNAR1)	->	Mus musculus				keratinocyte		15374962
438	exp(IFNAR2)	->	Mus musculus					3T3-L1 cell line	11978627
439	exp(IFNB1)	->	Homo sapiens						10074115
439	exp(IFNB1)	->	Homo sapiens				dendritic cell		21040977
439	exp(IFNB1)	->	Homo sapiens					U937 cell line	2542571
439	exp(IFNB1)	->	Mus musculus					3T3-L1 cell line	11978627
439	exp(IFNB1)	->	Homo sapiens						9446577
440	exp(IFNG)	->	Homo sapiens				respiratory epithelial cell		12795416
441	exp(IFNGR1)	->	Homo sapiens					HeLa cell line	16414985
442	exp(IFRD1)	-|	Homo sapiens				macrophage		16984916
443	exp(IGF1)	-|	Homo sapiens				macrophage		16984916
444	exp(IGFBP3)	->	Mus musculus					3T3-L1 cell line	11978627
445	exp(IGFBP6)	->	Homo sapiens				respiratory epithelial cell		12795416
445	exp(IGFBP6)	->	Mus musculus				fibroblast		12221085
446	exp(IGHG3)	->	Homo sapiens				immune cell		10760789
447	exp(IGHG4)	->	Homo sapiens				b-cell		11922943
448	exp(IGK@)	->	Homo sapiens					Jurkat cell line	2497520
449	exp(IKBKE)	->	Homo sapiens						15939554
449	exp(IKBKE)	->	Homo sapiens					L-428 cell line	12208876
449	exp(IKBKE)	->	Mus musculus					3T3-L1 cell line	11978627
449	exp(IKBKE)	->	Mus musculus						12736252
450	exp(IL10RB)	-|	Homo sapiens					HeLa cell line	16414985
451	exp(IL11)	->	Mus musculus		colon				18250470
451	exp(IL11)	->	Homo sapiens					A549 cell line	9191851
451	exp(IL11)	->	Mus musculus				fibroblast		12221085
452	exp(IL12A)	->	Mus musculus		spleen				9830030
453	exp(IL12B)	->	Homo sapiens				monocyte		14688340
453	exp(IL12B)	->	Mus musculus				macrophage		10075655
453	exp(IL12B)	->	Homo sapiens				monocyte		16914552
454	exp(IL13)	->	Homo sapiens					L-428 cell line	12208876
455	exp(IL15)	->	Rattus norvegicus				pancreatic beta cell		11687580
455	exp(IL15)	->	Homo sapiens					HeLa cell line	16414985
455	exp(IL15)	->	Homo sapiens					MJ cell line|Jurkat cell line	9482906
455	exp(IL15)	->	Homo sapiens				umbilical vein endothelial cell		14715628
456	exp(IL15RA)	->	Homo sapiens				respiratory epithelial cell		12795416
456	exp(IL15RA)	->	Homo sapiens					Jurkat cell line	11160322
457	exp(IL17A)	->	Homo sapiens				peripheral blood mononuclear cell		15642134
457	exp(IL17A)	->	Homo sapiens				peripheral blood mononuclear cell		15642134
458	exp(IL17RA)	-|	Mus musculus				keratinocyte		15374962
459	exp(IL18)	->	Homo sapiens						15178407
459	exp(IL18)	->	Mus musculus		colon				18250470
460	exp(IL18R1)	->	Homo sapiens				umbilical vein endothelial cell		14715628
461	exp(IL1A)	->	Homo sapiens				monocyte		16914552
461	exp(IL1A)	->	Homo sapiens					HUVEC cell line	14715700
461	exp(IL1A)	->	Mus musculus				fibroblast		12221085
461	exp(IL1A)	->	Rattus norvegicus	vascular smooth muscle					11454570
461	exp(IL1A)	->	Homo sapiens					Jurkat cell line	8605359
462	exp(IL1B)	->	Homo sapiens					A549 cell line	9191851
462	exp(IL1B)	->	Rattus norvegicus				astrocyte		9630519
462	exp(IL1B)	->	Homo sapiens					Jurkat cell line	8413223
463	exp(IL1F8)	->	Homo sapiens	vascular smooth muscle					14517215
464	exp(IL1RN)	->	Mus musculus				fibroblast		12221085
464	exp(IL1RN)	->	Mus musculus				fibroblast		12221085
464	exp(IL1RN)	->	Homo sapiens				monocyte|macrophage		7930581
465	exp(IL2)	->	Mus musculus					Jurkat cell line	10553070
465	exp(IL2)	->	Homo sapiens						15466594
465	exp(IL2)	->	Mus musculus					Jurkat cell line	10553070
465	exp(IL2)	->	Homo sapiens						12044776
465	exp(IL2)	->	Homo sapiens						12044776
465	exp(IL2)	->	Homo sapiens				CD4+ T-cell		10553070
465	exp(IL2)	->	Homo sapiens						7623820
465	exp(IL2)	->	Homo sapiens						7623820
465	exp(IL2)	->	Homo sapiens						12044776
466	exp(IL23A)	->	Mus musculus				macrophage		21097874
466	exp(IL23A)	->	Homo sapiens				macrophage		19592489
466	exp(IL23A)	->	Homo sapiens				monocyte		16914552
466	exp(IL23A)	->	Homo sapiens		colon		myofibroblast		15583831
467	exp(IL29)	->	Homo sapiens				dendritic cell		21040977
468	exp(IL2RA)	-|	Mus musculus				keratinocyte		15374962
468	exp(IL2RA)	->	Homo sapiens						7636248
468	exp(IL2RA)	->	Homo sapiens					Jurkat cell line	2497520
469	exp(IL4)	-|	Homo sapiens						8524816
469	exp(IL4)	->	Mus musculus						10453042
470	exp(IL4R)	->	Homo sapiens					HeLa cell line	16414985
470	exp(IL4R)	->	Homo sapiens				lymphocyte		11160275
471	exp(IL6)	->	Homo sapiens	smooth muscle					10542237
471	exp(IL6)	->	Homo sapiens			Atherosclerotic lesion			15064395
471	exp(IL6)	->	Homo sapiens					COS cell line	10542237
471	exp(IL6)	->	Homo sapiens					HeLa cell line	2183031
471	exp(IL6)	->	Homo sapiens					A549 cell line	9191851
471	exp(IL6)	->	Mus musculus		spleen				9830030
471	exp(IL6)	->	Homo sapiens				endothelial cell	HUVEC cell line	10542237
471	exp(IL6)	->	Homo sapiens				retinal epithelial cell		16735500
471	exp(IL6)	->	Rattus norvegicus	vascular smooth muscle					11454570
471	exp(IL6)	->	Homo sapiens					A549 cell line	19616563
471	exp(IL6)	->	Homo sapiens					LNCaP cell line	8824277
471	exp(IL6)	->	Homo sapiens					HeLa cell line	16414985
471	exp(IL6)	->	Mus musculus					MEF cell line	15695520
471	exp(IL6)	->	Homo sapiens	endothelium					12701065
471	exp(IL6)	->	Rattus norvegicus	vascular smooth muscle					12215492
471	exp(IL6)	->	Homo sapiens				chondrocyte		15341921
471	exp(IL6)	->	Mus musculus					3T3-L1 cell line	11978627
471	exp(IL6)	->	Mus musculus				dendritic cell		11886848
471	exp(IL6)	->	Mus musculus					HT-1080 cell line	15688424
471	exp(IL6)	->	Homo sapiens		muscle				15864338
471	exp(IL6)	->	Homo sapiens					U937 cell line	2183031
471	exp(IL6)	->	Homo sapiens				adipocyte		15864338
471	exp(IL6)	->	Rattus norvegicus				astrocyte		9630519
471	exp(IL6)	->	Rattus norvegicus		liver				10616907
471	exp(IL6)	->	Homo sapiens				monocyte		9529131
471	exp(IL6)	->	Mus musculus				fibroblast		12221085
471	exp(IL6)	->	Homo sapiens				monocyte		9529131
471	exp(IL6)	->	Mus musculus		liver	Carcinoma of lung			19052556
471	exp(IL6)	->	Mus musculus					MEF cell line	15695520
471	exp(IL6)	->	Rattus norvegicus	vascular smooth muscle			smooth muscle cell		16462725
472	exp(IL8)	->	Homo sapiens				umbilical vein endothelial cell		14715628
472	exp(IL8)	->	Homo sapiens		lung				15602009
472	exp(IL8)	->	Homo sapiens				t-cell		9510190
472	exp(IL8)	->	Homo sapiens					IMR-90 cell line	18555777
472	exp(IL8)	->	Homo sapiens				t-cell		9510190
472	exp(IL8)	->	Homo sapiens				t-cell		18322253
472	exp(IL8)	->	Homo sapiens	vascular tissue			endothelial cell		11441107
472	exp(IL8)	->	Homo sapiens				respiratory epithelial cell		12795416
472	exp(IL8)	->	Homo sapiens					A549 cell line	9191851
472	exp(IL8)	->	Homo sapiens				retinal epithelial cell		16735500
472	exp(IL8)	->	Homo sapiens				macrophage		19842832
472	exp(IL8)	->	Homo sapiens		muscle				15864338
472	exp(IL8)	->	Homo sapiens				adipocyte		15864338
472	exp(IL8)	->	Homo sapiens		lung				15602009
472	exp(IL8)	->	Homo sapiens		lung				16865089
472	exp(IL8)	->	Homo sapiens					HeLa cell line	16414985
472	exp(IL8)	->	Homo sapiens					THP-1 cell line	11739559
472	exp(IL8)	->	Homo sapiens					IMR-90 cell line	18555777
472	exp(IL8)	->	Homo sapiens					PC-3 cell line	12839933
472	exp(IL8)	->	Homo sapiens	airway epithelium					10745031
472	exp(IL8)	->	Homo sapiens	intestinal epithelium					11781291
473	exp(IL9)	->	Homo sapiens				t-cell		8663174
474	exp(IMPDH1)	-|	Mus musculus					3T3-L1 cell line	11978627
474	exp(IMPDH1)	-|	Mus musculus					3T3-L1 cell line	11978627
475	exp(INHBA)	->	Homo sapiens				umbilical vein endothelial cell		14715628
476	exp(INSIG1)	-|	Homo sapiens					HeLa cell line	16414985
477	exp(IRAK1)	->	Mus musculus				keratinocyte		15374962
478	exp(IRAK3)	-|	Homo sapiens				macrophage		16984916
479	exp(IRF1)	->	Homo sapiens					HeLa cell line	16414985
479	exp(IRF1)	->	Mus musculus					3T3-L1 cell line	11978627
480	exp(IRF2)	-|	Homo sapiens				macrophage		16984916
481	exp(IRF4)	->	Homo sapiens				t-cell		12218129
481	exp(IRF4)	->	Homo sapiens						10770796
482	exp(IRF7)	->	Homo sapiens				respiratory epithelial cell		12795416
482	exp(IRF7)	->	Homo sapiens				peripheral blood mononuclear cell		11877397
482	exp(IRF7)	->	Homo sapiens					HeLa cell line	16414985
483	exp(IRF9)	->	Homo sapiens				respiratory epithelial cell		12795416
484	exp(IRG1)	->	Mus musculus					3T3-L1 cell line	11978627
484	exp(IRG1)	->	Mus musculus				fibroblast		12221085
485	exp(ISG15)	->	Homo sapiens					HeLa cell line	16414985
486	exp(ISL1)	-|	Rattus norvegicus				pancreatic beta cell		11687580
487	exp(ITGA2)	-|	Homo sapiens					HepG2 cell line	19038492
488	exp(ITGA3)	->	Mus musculus				keratinocyte		15374962
489	exp(ITGA6)	-|	Mus musculus					3T3-L1 cell line	11978627
490	exp(ITGAV)	->	Mus musculus					3T3-L1 cell line	11978627
491	exp(ITM2B)	->	Mus musculus					MEF cell line	15695520
491	exp(ITM2B)	->	Mus musculus					MEF cell line	15695520
492	exp(JAG1)	-|	Homo sapiens						19038492
492	exp(JAG1)	->	Homo sapiens				umbilical vein endothelial cell		14715628
493	exp(JAK2)	->	Mus musculus					3T3-L1 cell line	11978627
494	exp(JARID1A)	-|	Mus musculus					3T3-L1 cell line	11978627
495	exp(JRK)	->	Mus musculus				keratinocyte		15374962
496	exp(JUN)	->	Homo sapiens				monocyte		16914552
496	exp(JUN)	->	Homo sapiens					HeLa cell line	16414985
496	exp(JUN)	-|	Mus musculus				keratinocyte		15374962
496	exp(JUN)	-|	Homo sapiens						10646503
497	exp(JUNB)	->	Homo sapiens				monocyte		16914552
497	exp(JUNB)	->	Homo sapiens						12145210
497	exp(JUNB)	->	Homo sapiens					HeLa cell line	16414985
497	exp(JUNB)	->	Mus musculus				fibroblast		12221085
497	exp(JUNB)	->	Mus musculus				fibroblast		12221085
498	exp(KANK1)	->	Homo sapiens					HepG2 cell line	19038492
499	exp(KCNH2)	->	Homo sapiens						17311278
500	exp(KCNMA1)	->	Homo sapiens					L-428 cell line	12208876
501	exp(KCNN4)	->	Mus musculus				keratinocyte		15374962
502	exp(KDR)	->	Homo sapiens	endothelium					16899768
503	exp(KIAA1659)	->	Homo sapiens				monocyte		16914552
504	exp(KLF10)	-|	Homo sapiens				bronchial epithelial cell		11726646
505	exp(KLF3)	->	Mus musculus						15492243
506	exp(KLF5)	-|	Mus musculus					MEF cell line	19087315
506	exp(KLF5)	->	Mus musculus				fibroblast		12221085
507	exp(KLF6)	->	Homo sapiens				monocyte		16914552
508	exp(KLK3)	->	Homo sapiens						11909978
509	exp(KPNA1)	->	Homo sapiens					L-428 cell line	12208876
510	exp(KRT14)	-|	Homo sapiens		skin				9495317
511	exp(KRT18)	->	Homo sapiens				bronchial epithelial cell		11726646
511	exp(KRT18)	->	Mus musculus				keratinocyte		15374962
512	exp(KRT5)	-|	Homo sapiens		skin				9495317
513	exp(KRT6A)	->	Homo sapiens		skin				9495317
514	exp(KRT7)	-|	Mus musculus					MEF cell line	19087315
515	exp(KRT8)	->	Mus musculus				keratinocyte		15374962
516	exp(KSR1)	-|	Mus musculus					3T3-L1 cell line	11978627
517	exp(LAMA4)	-|	Homo sapiens					HeLa cell line	16414985
518	exp(LAMA5)	->	Mus musculus				keratinocyte		15374962
519	exp(LBP)	->	Mus musculus					3T3-L1 cell line	11978627
519	exp(LBP)	-|	Mus musculus				keratinocyte		15374962
520	exp(LBR)	-|	Mus musculus					MEF cell line	19087315
521	exp(LCN2)	->	Mus musculus				fibroblast		12221085
521	exp(LCN2)	-|	Mus musculus				keratinocyte		15374962
522	exp(LDHB)	-|	Mus musculus					3T3-L1 cell line	11978627
523	exp(LDLR)	->	Mus musculus				keratinocyte		15374962
524	exp(LGALS3)	->	Mus musculus						14961764
525	exp(LGALS7)	->	Mus musculus						15492243
526	exp(LHFPL2)	->	Homo sapiens					HeLa cell line	16414985
527	exp(LIF)	->	Homo sapiens				chondrocyte		15341921
528	exp(LIFR)	->	Mus musculus				fibroblast		12221085
528	exp(LIFR)	->	Mus musculus				fibroblast		12221085
529	exp(LIMA1)	->	Mus musculus				keratinocyte		15374962
530	exp(LIPE)	-|	Mus musculus					3T3-L1 cell line	11978627
531	exp(LMO1)	-|	Homo sapiens					HeLa cell line	16414985
532	exp(LOC389842)	->	Mus musculus					3T3-L1 cell line	11978627
533	exp(LOC727765)	-|	Mus musculus					3T3-L1 cell line	11978627
534	exp(LOX)	-|	Rattus norvegicus		lung		fibroblast		12055073
535	exp(LPL)	-|	Mus musculus					3T3-L1 cell line	11978627
536	exp(LRMP)	-|	Homo sapiens					L-428 cell line	12208876
537	exp(LTA)	->	Homo sapiens				b-cell		9541585
538	exp(LTB)	->	Homo sapiens				umbilical vein endothelial cell		14715628
538	exp(LTB)	->	Homo sapiens					Jurkat cell line	8786306
539	exp(LTBP2)	->	Mus musculus				fibroblast		12221085
540	exp(LUM)	-|	Mus musculus					3T3-L1 cell line	11978627
541	exp(LY6E)	->	Mus musculus				keratinocyte		15374962
541	exp(LY6E)	->	Mus musculus					3T3-L1 cell line	11978627
542	exp(LY75)	->	Mus musculus					3T3-L1 cell line	11978627
542	exp(LY75)	->	Mus musculus					3T3-L1 cell line	11978627
543	exp(LYN)	-|	Homo sapiens				umbilical vein endothelial cell		14715628
543	exp(LYN)	->	Homo sapiens						15501956
544	exp(M6PR)	->	Mus musculus				keratinocyte		15374962
545	exp(MAFF)	->	Homo sapiens					HeLa cell line	16414985
546	exp(MAGED1)	-|	Mus musculus					3T3-L1 cell line	11978627
547	exp(MALL)	->	Homo sapiens				respiratory epithelial cell		12795416
548	exp(MAP2K3)	->	Homo sapiens				monocyte		16914552
549	exp(MAP2K6)	->	Homo sapiens				respiratory epithelial cell		12795416
550	exp(MARCKS)	->	Homo sapiens					L-428 cell line	12208876
550	exp(MARCKS)	->	Mus musculus					3T3-L1 cell line	11978627
551	exp(MBP)	->	Homo sapiens						12175864
552	exp(MCL1)	->	Mus musculus				fibroblast		18955973
552	exp(MCL1)	-|	Homo sapiens				macrophage		16984916
552	exp(MCL1)	->	Homo sapiens				monocyte		16914552
553	exp(ME1)	-|	Mus musculus					3T3-L1 cell line	11978627
554	exp(MET)	->	Homo sapiens						12145210
555	exp(MFAP2)	-|	Homo sapiens					HeLa cell line	16414985
556	exp(MGEA5)	-|	Mus musculus					MEF cell line	19087315
557	exp(MIF)	->	Mus musculus		spleen				9830030
558	exp(MITF)	->	Homo sapiens				respiratory epithelial cell		12795416
559	exp(MKNK2)	-|	Mus musculus					3T3-L1 cell line	11978627
560	exp(MMP1)	->	Homo sapiens				macrophage		12006388
560	exp(MMP1)	->	Homo sapiens						12483727
560	exp(MMP1)	->	Homo sapiens						12119354
561	exp(MMP13)	->	Mus musculus					MEF cell line	15695520
561	exp(MMP13)	->	Homo sapiens				chondrocyte		12878172
561	exp(MMP13)	->	Mus musculus					3T3-L1 cell line	11978627
562	exp(MMP14)	->	Homo sapiens					HUVEC cell line	14715700
563	exp(MMP2)	->	Homo sapiens			Cancer		A549 cell line	18796497
563	exp(MMP2)	->	Homo sapiens						12771144
563	exp(MMP2)	->	Homo sapiens						14587863
564	exp(MMP23B)	->	Homo sapiens				respiratory epithelial cell		12795416
565	exp(MMP3)	->	Mus musculus					MEF cell line	15695520
565	exp(MMP3)	->	Mus musculus					MEF cell line	15695520
565	exp(MMP3)	->	Mus musculus					3T3-L1 cell line	11978627
565	exp(MMP3)	->	Homo sapiens			Atherosclerotic lesion			15064395
565	exp(MMP3)	->	Homo sapiens				macrophage		12006388
566	exp(MMP9)	->	Mus musculus				macrophage		12531895
566	exp(MMP9)	->	Mus musculus				microglial cell		15699164
566	exp(MMP9)	->	Homo sapiens						14587863
566	exp(MMP9)	->	Homo sapiens		coronary artery		smooth muscle cell		16554298
566	exp(MMP9)	->	Homo sapiens						15180498
566	exp(MMP9)	->	Homo sapiens		coronary artery		smooth muscle cell		16554298
566	exp(MMP9)	->	Homo sapiens		coronary artery		smooth muscle cell		16554298
567	exp(MOBKL1B)	->	Rattus norvegicus				hepatocyte		12906869
568	exp(MORF4L2)	->	Mus musculus					3T3-L1 cell line	11978627
569	exp(MPDU1)	->	Homo sapiens				respiratory epithelial cell		12795416
569	exp(MPDU1)	->	Mus musculus				keratinocyte		15374962
570	exp(MPDZ)	-|	Mus musculus					MEF cell line	19087315
571	exp(MPP3)	->	Homo sapiens				monocyte		16914552
572	exp(MSTN)	->	Homo sapiens
573	exp(MT2A)	->	Mus musculus					3T3-L1 cell line	11978627
573	exp(MT2A)	->	Mus musculus				keratinocyte		15374962
573	exp(MT2A)	->	Mus musculus				fibroblast		12221085
574	exp(MT-CO3)	-|	Homo sapiens					HT-1080 cell line	12433922
575	exp(MT-CYB)	-|	Homo sapiens					HT-1080 cell line	12433922
576	exp(MTUS1)	-|	Homo sapiens					HeLa cell line	16414985
577	exp(MTX2)	-|	Mus musculus					3T3-L1 cell line	11978627
578	exp(MUC5AC)	->	Homo sapiens		lung				17615396
578	exp(MUC5AC)	->	Homo sapiens					NCI-H292 cell line	16123045
579	exp(MX1)	->	Mus musculus					3T3-L1 cell line	11978627
580	exp(MX2)	->	Homo sapiens					HeLa cell line	16414985
581	exp(MXD4)	-|	Mus musculus				keratinocyte		15374962
582	exp(MYC)	->	Mus musculus				keratinocyte		15374962
582	exp(MYC)	->	Rattus norvegicus	striatum					15346645
582	exp(MYC)	->	Mus musculus						12471115
582	exp(MYC)	->	Rattus norvegicus				pancreatic beta cell		11687580
582	exp(MYC)	->	Homo sapiens						16987807
582	exp(MYC)	->	Rattus norvegicus		liver				10616907
582	exp(MYC)	->	Homo sapiens						11306700
582	exp(MYC)	->	Homo sapiens						14587863
582	exp(MYC)	->	Homo sapiens					MCF10F cell line	10783306
582	exp(MYC)	->	Homo sapiens						15345217
582	exp(MYC)	->	Mus musculus						12640111
583	exp(MYCL1)	->	Mus musculus				fibroblast		12221085
584	exp(MYL9)	-|	Rattus norvegicus		lung		fibroblast		12055073
585	exp(MYLK)	->	Homo sapiens	epithelium					18390750
585	exp(MYLK)	->	Homo sapiens	epithelium					18363837
586	exp(NADK)	->	Homo sapiens				respiratory epithelial cell		12795416
587	exp(NAF1)	->	Homo sapiens				umbilical vein endothelial cell		14715628
588	exp(NAGLU)	->	Mus musculus				fibroblast		12221085
588	exp(NAGLU)	->	Mus musculus					3T3-L1 cell line	11978627
589	exp(NBR1)	->	Mus musculus				keratinocyte		15374962
590	exp(NCF1)	->	Homo sapiens					L-428 cell line	12208876
591	exp(NDRG2)	->	Mus musculus				keratinocyte		15374962
592	exp(NF2)	->	Homo sapiens				respiratory epithelial cell		12795416
593	exp(NFE2L2)	->	Homo sapiens				monocyte		16914552
594	exp(NFIL3)	->	Homo sapiens				monocyte		16914552
595	exp(NFKB1)	->	Mus musculus				keratinocyte		15374962
595	exp(NFKB1)	->	Homo sapiens			gastric adenocarcinoma			14570916
595	exp(NFKB1)	->	Homo sapiens					K-562 cell line	1740105
595	exp(NFKB1)	->	Mus musculus					3T3-L1 cell line	11978627
595	exp(NFKB1)	->	Homo sapiens					HeLa cell line	16414985
596	exp(NFKB2)	->	Homo sapiens					HeLa cell line	7541912
596	exp(NFKB2)	->	Homo sapiens						7541912
596	exp(NFKB2)	->	Homo sapiens				umbilical vein endothelial cell		14715628
596	exp(NFKB2)	->	Homo sapiens					HeLa cell line	7541912
596	exp(NFKB2)	->	Homo sapiens					HeLa cell line	16414985
596	exp(NFKB2)	->	Homo sapiens				respiratory epithelial cell		12795416
597	exp(NFKBIA)	->	Homo sapiens						11160867
597	exp(NFKBIA)	->	Homo sapiens				leukocyte		19020113
597	exp(NFKBIA)	->	Mus musculus					3T3-L1 cell line	11978627
597	exp(NFKBIA)	->	Homo sapiens						10454560
597	exp(NFKBIA)	->	Homo sapiens		lung				16865089
597	exp(NFKBIA)	->	Homo sapiens						14713228
597	exp(NFKBIA)	->	Homo sapiens					HeLa cell line	16414985
597	exp(NFKBIA)	->	Mus musculus				lymphocyte		8278379
597	exp(NFKBIA)	->	Mus musculus					MEF cell line	15695520
597	exp(NFKBIA)	->	Mus musculus	bone marrow			macrophage		11719504
597	exp(NFKBIA)	->	Homo sapiens				umbilical vein endothelial cell		14715628
597	exp(NFKBIA)	->	Mus musculus					MEF cell line	15695520
598	exp(NFKBIE)	->	Homo sapiens				respiratory epithelial cell		12795416
599	exp(NFKBIZ)	-|	Homo sapiens				macrophage		16984916
600	exp(NGF)	->	Mus musculus				fibroblast		12221085
601	exp(NID1)	->	Mus musculus				fibroblast		12221085
602	exp(NINJ1)	-|	Mus musculus				keratinocyte		15374962
603	exp(NKX3-2)	-|	Homo sapiens					HeLa cell line	16414985
604	exp(NMI)	->	Homo sapiens					HeLa cell line	16414985
605	exp(NOD2)	->	Homo sapiens		colon		Cancer cell		12194982
605	exp(NOD2)	-|	Mus musculus		colon				18250470
606	exp(NOS2)	->	Rattus norvegicus		lung		fibroblast		12055073
606	exp(NOS2)	->	Mus musculus				macrophage		16169848
606	exp(NOS2)	->	Homo sapiens						12167619
606	exp(NOS2)	->	Rattus norvegicus	vascular smooth muscle			smooth muscle cell		16462725
606	exp(NOS2)	->	Rattus norvegicus						9812920
606	exp(NOS2)	->	Mus musculus			leukemia	macrophage		18620044
606	exp(NOS2)	->	Rattus norvegicus						10827092
606	exp(NOS2)	->	Homo sapiens		lung				16865089
606	exp(NOS2)	->	Rattus norvegicus				vascular endothelium		11474579
606	exp(NOS2)	->	Rattus norvegicus				astrocyte		10098886
606	exp(NOS2)	->	Homo sapiens	vascular tissue			endothelial cell		11441107
606	exp(NOS2)	->	Mus musculus						11110796
606	exp(NOS2)	->	Rattus norvegicus						9812920
606	exp(NOS2)	->	Mus musculus						8649986
607	exp(NOS3)	-|	Homo sapiens						14570928
607	exp(NOS3)	-|	Homo sapiens				bronchial epithelial cell		11726646
608	exp(NOTCH1)	->	Mus musculus				b-cell		11279141
608	exp(NOTCH1)	->	Mus musculus		incisor				14960276
608	exp(NOTCH1)	->	Mus musculus	epithelium					14960276
608	exp(NOTCH1)	->	Mus musculus	epithelium					14960276
608	exp(NOTCH1)	->	Mus musculus		incisor				14960276
609	exp(NOTCH2)	->	Mus musculus		incisor				14960276
609	exp(NOTCH2)	->	Mus musculus	epithelium					14960276
609	exp(NOTCH2)	->	Mus musculus	epithelium					14960276
609	exp(NOTCH2)	->	Mus musculus		incisor				14960276
610	exp(NOTCH3)	-|	Homo sapiens					HeLa cell line	16414985
611	exp(NOV)	->	Mus musculus					MEF cell line	15695520
611	exp(NOV)	->	Mus musculus					MEF cell line	15695520
612	exp(NOX1)	->	Mus musculus				peritoneal macrophage	primary cell culture	18817866
613	exp(NP)	-|	Homo sapiens						19038492
614	exp(NPAL1)	-|	Mus musculus					MEF cell line	19087315
615	exp(NPR3)	->	Homo sapiens					HeLa cell line	16414985
616	exp(NPY1R)	->	Homo sapiens						9016343
617	exp(NQO1)	->	Homo sapiens					HT29 cell line	9058597
618	exp(NR3C1)	->	Mus musculus		submandibular gland				11716784
619	exp(NR4A1)	->	Homo sapiens				monocyte		16914552
619	exp(NR4A1)	->	Homo sapiens				macrophage		15964844
619	exp(NR4A1)	->	Homo sapiens				macrophage		15964844
619	exp(NR4A1)	->	Homo sapiens				macrophage		15964844
619	exp(NR4A1)	->	Homo sapiens				macrophage		15964844
619	exp(NR4A1)	-|	Mus musculus					MEF cell line	19087315
619	exp(NR4A1)	-|	Mus musculus					3T3-L1 cell line	11978627
620	exp(NR4A2)	->	Homo sapiens				monocyte		16914552
620	exp(NR4A2)	->	Homo sapiens				respiratory epithelial cell		12795416
620	exp(NR4A2)	->	Homo sapiens				macrophage		15964844
621	exp(NR4A3)	->	Homo sapiens				macrophage		15964844
622	exp(NRIP1)	->	Homo sapiens				umbilical vein endothelial cell		14715628
622	exp(NRIP1)	-|	Mus musculus					3T3-L1 cell line	11978627
623	exp(NRK)	-|	Mus musculus				keratinocyte		15374962
624	exp(NUAK2)	->	Homo sapiens						15345718
625	exp(NUP214)	->	Homo sapiens				respiratory epithelial cell		12795416
626	exp(OAS1)	->	Homo sapiens					HeLa cell line	16414985
627	exp(OASL)	->	Homo sapiens					HeLa cell line	16414985
628	exp(ODC1)	-|	Homo sapiens						19038492
628	exp(ODC1)	->	Rattus norvegicus		lung		fibroblast		12055073
629	exp(OGFR)	->	Homo sapiens					HeLa cell line	16414985
630	exp(OGN)	->	Mus musculus				fibroblast		12221085
631	exp(OLR1)	->	Homo sapiens				coronary artery endothelial cell		16484599
632	exp(OPRM1)	->	Homo sapiens					SH-SY5Y cell line	14500744
633	exp(OSMR)	->	Mus musculus					3T3-L1 cell line	11978627
633	exp(OSMR)	->	Homo sapiens					HeLa cell line	16414985
634	exp(OSR1)	-|	Mus musculus					MEF cell line	19087315
635	exp(P2RX4)	->	Mus musculus					3T3-L1 cell line	11978627
636	exp(P2RY5)	-|	Mus musculus					MEF cell line	19087315
637	exp(P4HA2)	->	Mus musculus					3T3-L1 cell line	11978627
638	exp(PAM)	->	Mus musculus					3T3-L1 cell line	11978627
639	exp(PARK7)	->	Mus musculus				keratinocyte		15374962
640	exp(PC)	-|	Mus musculus					3T3-L1 cell line	11978627
641	exp(PCDH7)	->	Mus musculus				keratinocyte		15374962
641	exp(PCDH7)	->	Mus musculus				fibroblast		12221085
642	exp(PCNA)	->	Mus musculus				keratinocyte		15374962
642	exp(PCNA)	->	Mus musculus		submandibular gland				11716784
643	exp(PDCD2)	-|	Homo sapiens				macrophage		16984916
644	exp(PDE4B)	-|	Mus musculus					MEF cell line	19087315
645	exp(PDGFA)	->	Homo sapiens						14573617
645	exp(PDGFA)	-|	Mus musculus				keratinocyte		15374962
646	exp(PDHA1)	-|	Mus musculus				keratinocyte		15374962
647	exp(PDIA4)	-|	Homo sapiens						19038492
648	exp(PDIA5)	->	Homo sapiens				bronchial epithelial cell		11726646
649	exp(PDLIM1)	->	Mus musculus				keratinocyte		15374962
650	exp(PDPN)	->	Mus musculus					3T3-L1 cell line	11978627
651	exp(PDX1)	-|	Rattus norvegicus				pancreatic beta cell		11687580
652	exp(PEA15)	-|	Mus musculus				keratinocyte		15374962
652	exp(PEA15)	->	Mus musculus				b-cell		11279141
653	exp(PEMT)	-|	Mus musculus					3T3-L1 cell line	11978627
654	exp(PENK)	->	Mus musculus				fibroblast		12221085
655	exp(PGK1)	-|	Mus musculus				keratinocyte		15374962
656	exp(PGLYRP2)	->	Homo sapiens				keratinocyte		16714290
657	exp(PHC2)	->	Mus musculus					3T3-L1 cell line	11978627
658	exp(PHLDA1)	-|	Homo sapiens					HepG2 cell line	19038492
659	exp(PIGCP1)	->	Homo sapiens				respiratory epithelial cell		12795416
660	exp(PIGR)	->	Homo sapiens					HT29 cell line	15265917
661	exp(PIK3CB)	-|	Mus musculus					MEF cell line	19087315
662	exp(PIK3CD)	->	Homo sapiens						15501956
663	exp(PIK3R1)	->	Mus musculus				keratinocyte		15374962
664	exp(PIM1)	->	Homo sapiens					HepG2 cell line	19038492
665	exp(PIM2)	->	Mus musculus				astrocyte		11279141
666	exp(PIP5K1A)	->	Mus musculus						15492243
667	exp(PKD2)	->	Mus musculus					3T3-L1 cell line	11978627
668	exp(PKP1)	->	Mus musculus						15492243
669	exp(PLA2G2A)	->	Rattus norvegicus						10604958
670	exp(PLAGL2)	->	Homo sapiens				monocyte		16914552
671	exp(PLAT)	->	Mus musculus				keratinocyte		15374962
672	exp(PLAU)	->	Homo sapiens				umbilical vein endothelial cell		14715628
672	exp(PLAU)	->	Homo sapiens					HeLa cell line	16414985
672	exp(PLAU)	->	Homo sapiens						15180498
672	exp(PLAU)	->	Homo sapiens						14534291
672	exp(PLAU)	->	Homo sapiens						14587863
673	exp(PLAUR)	->	Homo sapiens					HCT116 cell line	10824110
673	exp(PLAUR)	->	Homo sapiens					HeLa cell line	16414985
673	exp(PLAUR)	->	Homo sapiens					AGS cell line	18247343
673	exp(PLAUR)	->	Homo sapiens						15180498
674	exp(PLCB4)	->	Homo sapiens				respiratory epithelial cell		12795416
675	exp(PLCD1)	->	Homo sapiens	neural crest		Cancer			14550290
676	exp(PLD3)	->	Mus musculus				fibroblast		12221085
677	exp(PLEK)	->	Homo sapiens				monocyte		16914552
678	exp(PLEKHF2)	->	Homo sapiens				monocyte		16914552
679	exp(PLK2)	->	Homo sapiens					HeLa cell line	16414985
680	exp(PLK3)	->	Homo sapiens					HeLa cell line	16414985
681	exp(PLK4)	-|	Mus musculus					MEF cell line	19087315
682	exp(PLSCR1)	->	Homo sapiens					HeLa cell line	16414985
682	exp(PLSCR1)	->	Mus musculus					MEF cell line	15695520
682	exp(PLSCR1)	->	Mus musculus					3T3-L1 cell line	11978627
682	exp(PLSCR1)	->	Mus musculus					MEF cell line	15695520
683	exp(PMAIP1)	->	Homo sapiens				monocyte		16914552
684	exp(PMEPA1)	-|	Mus musculus				keratinocyte		15374962
685	exp(PML)	->	Homo sapiens					HeLa cell line	16414985
686	exp(PMP22)	-|	Mus musculus					3T3-L1 cell line	11978627
687	exp(PNRC1)	->	Homo sapiens				monocyte		16914552
688	exp(PODXL)	->	Homo sapiens					HeLa cell line	16414985
689	exp(POLD1)	-|	Homo sapiens					HeLa cell line	16414985
690	exp(POLK)	->	Mus musculus					MEF cell line	19087315
691	exp(POLR1C)	->	Mus musculus				keratinocyte		15374962
692	exp(POLR2A)	->	Mus musculus					3T3-L1 cell line	11978627
693	exp(POLR2C)	->	Homo sapiens				respiratory epithelial cell		12795416
693	exp(POLR2C)	-|	Mus musculus				keratinocyte		15374962
694	exp(POM121C)	-|	Mus musculus					MEF cell line	19087315
695	exp(POU2F2)	->	Homo sapiens						9360945
696	exp(POU2F3)	->	Homo sapiens				respiratory epithelial cell		12795416
697	exp(POU6F1)	-|	Homo sapiens					HeLa cell line	16414985
698	exp(PPAP2B)	->	Homo sapiens					HepG2 cell line	19038492
699	exp(PPARA)	->	Mus musculus					C2C12 cell line	11792699
700	exp(PPARG)	-|	Mus musculus					3T3-L1 cell line	11978627
701	exp(PPL)	-|	Mus musculus					3T3-L1 cell line	11978627
702	exp(PPP1R15A)	->	Homo sapiens				monocyte		16914552
703	exp(PPP1R3C)	-|	Homo sapiens					HeLa cell line	16414985
704	exp(PPP3CB)	->	Mus musculus				keratinocyte		15374962
705	exp(PRDX3)	-|	Mus musculus					3T3-L1 cell line	11978627
706	exp(PRDX6)	-|	Mus musculus				hepatocyte		17382207
707	exp(PRKCD)	->	Homo sapiens						16483929
708	exp(PRKCZ)	-|	Mus musculus					3T3-L1 cell line	11978627
709	exp(PRPS1)	-|	Mus musculus					3T3-L1 cell line	11978627
710	exp(PRRG1)	->	Homo sapiens				respiratory epithelial cell		12795416
711	exp(PSMA2)	-|	Homo sapiens					L6 cell line	10867022
712	exp(PSMB10)	->	Mus musculus					3T3-L1 cell line	11978627
713	exp(PSMB5)	->	Homo sapiens				respiratory epithelial cell		12795416
714	exp(PSMB8)	->	Mus musculus					3T3-L1 cell line	11978627
715	exp(PSMB9)	->	Homo sapiens					HeLa cell line	7699330
715	exp(PSMB9)	->	Homo sapiens					HeLa cell line	16414985
716	exp(PSMC4)	->	Homo sapiens				respiratory epithelial cell		12795416
717	exp(PSMD10)	->	Mus musculus					3T3-L1 cell line	11978627
718	exp(PSMD13)	->	Homo sapiens				respiratory epithelial cell		12795416
719	exp(PSMD14)	-|	Homo sapiens				bronchial epithelial cell		11726646
720	exp(PTAFR)	->	Homo sapiens						10966465
720	exp(PTAFR)	->	Homo sapiens		artery		smooth muscle cell		10403752
721	exp(PTEN)	-|	Homo sapiens						14623898
721	exp(PTEN)	-|	Homo sapiens						14729949
721	exp(PTEN)	->	Homo sapiens	vascular tissue	heart		endothelial cell		16325763
721	exp(PTEN)	-|	Homo sapiens						14623898
721	exp(PTEN)	-|	Homo sapiens			Cancer			18794886
721	exp(PTEN)	->	Homo sapiens	vascular tissue	heart		endothelial cell		16325763
722	exp(PTGER4)	->	Homo sapiens				monocyte		16914552
723	exp(PTGES)	->	Homo sapiens					HeLa cell line	16414985
723	exp(PTGES)	->	Mus musculus					3T3-L1 cell line	11978627
724	exp(PTGIR)	->	Rattus norvegicus		lung		fibroblast		12055073
725	exp(PTGS1)	->	Homo sapiens				keratinocyte		9520467
726	exp(PTGS2)	->	Rattus norvegicus		lung		fibroblast		12055073
726	exp(PTGS2)	->	Mus musculus		spleen				9830030
726	exp(PTGS2)	->	Homo sapiens						12857884
726	exp(PTGS2)	->	Rattus norvegicus						12225989
726	exp(PTGS2)	->	Homo sapiens						12813046
726	exp(PTGS2)	->	Homo sapiens		lung				16865089
726	exp(PTGS2)	->	Homo sapiens		trachea		smooth muscle cell		19717552
726	exp(PTGS2)	->	Homo sapiens					HT29 cell line	12839952
726	exp(PTGS2)	->	Homo sapiens						12865424
726	exp(PTGS2)	->	Homo sapiens		trachea		smooth muscle cell		19717552
726	exp(PTGS2)	->	Homo sapiens	vascular smooth muscle					9655393
726	exp(PTGS2)	->	Homo sapiens						14587863
726	exp(PTGS2)	->	Homo sapiens				retinal epithelial cell		16735500
726	exp(PTGS2)	->	Mus musculus						16569398
727	exp(PTN)	-|	Mus musculus					3T3-L1 cell line	11978627
728	exp(PTP4A2)	-|	Mus musculus				keratinocyte		15374962
729	exp(PTPN1)	->	Mus musculus					3T3-L1 cell line	11978627
729	exp(PTPN1)	->	Homo sapiens				respiratory epithelial cell		12795416
729	exp(PTPN1)	->	Homo sapiens					HeLa cell line	16414985
730	exp(PTPN13)	->	Mus musculus				keratinocyte		15374962
731	exp(PTPN2)	->	Mus musculus					3T3-L1 cell line	11978627
732	exp(PTPRB)	->	Homo sapiens				respiratory epithelial cell		12795416
733	exp(PTPRR)	->	Homo sapiens				respiratory epithelial cell		12795416
734	exp(PTX3)	->	Homo sapiens				monocyte		16914552
734	exp(PTX3)	->	Mus musculus					MEF cell line	15695520
734	exp(PTX3)	->	Mus musculus					3T3-L1 cell line	11978627
734	exp(PTX3)	->	Mus musculus					MEF cell line	15695520
734	exp(PTX3)	->	Homo sapiens				fibroblast		9079634
734	exp(PTX3)	->	Mus musculus				fibroblast		12221085
735	exp(PYCARD)	-|	Homo sapiens				macrophage		16984916
736	exp(RAB40B)	->	Homo sapiens				respiratory epithelial cell		12795416
737	exp(RAB4A)	->	Homo sapiens					L-428 cell line	12208876
737	exp(RAB4A)	->	Homo sapiens				respiratory epithelial cell		12795416
738	exp(RAB5B)	-|	Homo sapiens					HeLa cell line	16414985
739	exp(RABEP1)	-|	Mus musculus				keratinocyte		15374962
740	exp(RABGGTA)	-|	Homo sapiens					HeLa cell line	16414985
741	exp(RAC1)	->	Mus musculus				keratinocyte		15374962
741	exp(RAC1)	-|	Mus musculus				keratinocyte		15374962
742	exp(RAD51C)	->	Homo sapiens					HeLa cell line	16414985
743	exp(RAE1)	->	Homo sapiens				respiratory epithelial cell		12795416
744	exp(RANBP9)	->	Mus musculus				keratinocyte		15374962
745	exp(RAP2A)	->	Homo sapiens				respiratory epithelial cell		12795416
746	exp(RASA3)	->	Mus musculus				keratinocyte		15374962
747	exp(RBP1)	->	Mus musculus				fibroblast		12221085
748	exp(RCAN1)	->	Homo sapiens				monocyte		16914552
748	exp(RCAN1)	->	Mus musculus				fibroblast		12221085
749	exp(REEP5)	-|	Mus musculus				keratinocyte		15374962
750	exp(REG3A)	->	Mus musculus	intestinal epithelium					18250470
751	exp(REG4)	->	Mus musculus	intestinal epithelium					18250470
752	exp(RELB)	->	Homo sapiens					HeLa cell line	11753650
752	exp(RELB)	->	Homo sapiens					HeLa cell line	11753650
752	exp(RELB)	->	Homo sapiens					HeLa cell line	16414985
753	exp(REN)	-|	Homo sapiens						14563845
754	exp(RETN)	->	Homo sapiens						15578112
754	exp(RETN)	->	Homo sapiens						15578112
755	exp(RGS16)	->	Homo sapiens				monocyte		16914552
755	exp(RGS16)	->	Mus musculus				fibroblast		12221085
755	exp(RGS16)	->	Mus musculus				b-cell		11279141
756	exp(RGS2)	-|	Mus musculus					3T3-L1 cell line	11978627
757	exp(RHOB)	-|	Mus musculus					3T3-L1 cell line	11978627
757	exp(RHOB)	->	Homo sapiens					HeLa cell line	16414985
758	exp(RLIM)	-|	Homo sapiens				macrophage		16984916
759	exp(RND3)	->	Homo sapiens					HeLa cell line	16414985
760	exp(RNF11)	-|	Mus musculus					3T3-L1 cell line	11978627
761	exp(RNF19A)	->	Mus musculus				keratinocyte		15374962
762	exp(RNF19B)	->	Mus musculus						15492243
763	exp(RNF2)	-|	Mus musculus					3T3-L1 cell line	11978627
764	exp(RNF31)	->	Homo sapiens				respiratory epithelial cell		12795416
765	exp(ROCK1)	-|	Mus musculus				keratinocyte		15374962
766	exp(RPL23AP1)	->	Homo sapiens				respiratory epithelial cell		12795416
767	exp(RPS18P5)	->	Mus musculus				keratinocyte		15374962
768	exp(RPS2)	->	Mus musculus				keratinocyte		15374962
769	exp(RPS6KA4)	->	Mus musculus					3T3-L1 cell line	11978627
770	exp(RPSAP12)	->	Mus musculus				keratinocyte		15374962
771	exp(RRAGA)	->	Homo sapiens				respiratory epithelial cell		12795416
772	exp(RRAS)	->	Mus musculus				b-cell		11279141
773	exp(RRM2)	->	Homo sapiens						11978967
774	exp(RSU1)	-|	Homo sapiens						19038492
775	exp(RTEL1)	-|	Homo sapiens				macrophage		16984916
776	exp(RUNX3)	-|	Homo sapiens				macrophage		16984916
777	exp(RXRA)	-|	Mus musculus					3T3-L1 cell line	11978627
778	exp(S100A11)	-|	Homo sapiens					HepG2 cell line	19038492
779	exp(S100A3)	->	Homo sapiens					HepG2 cell line	19038492
780	exp(S100A6)	->	Homo sapiens					HepG2 cell line	12859951
780	exp(S100A6)	->	Homo sapiens					HepG2 cell line	12859951
781	exp(S100A8)	->	Mus musculus					3T3-L1 cell line	11978627
782	exp(SAA1)	->	Mus musculus					Hepa-1c1c7 cell line	19333233
782	exp(SAA1)	->	Mus musculus					MEF cell line	15695520
782	exp(SAA1)	->	Mus musculus					MEF cell line	15695520
782	exp(SAA1)	->	Mus musculus				fibroblast		12221085
783	exp(SAA2)	->	Mus musculus					3T3-L1 cell line	11978627
783	exp(SAA2)	->	Mus musculus					Hepa-1c1c7 cell line	19333233
783	exp(SAA2)	->	Homo sapiens						15812237
783	exp(SAA2)	-|	Homo sapiens						15812237
784	exp(SAT1)	->	Homo sapiens			Carcinoma of lung			16757480
784	exp(SAT1)	-|	Homo sapiens						19038492
785	exp(SCARB1)	->	Mus musculus				b-cell		11279141
786	exp(SCGB2A2)	-|	Homo sapiens					L-428 cell line	12208876
787	exp(SCMH1)	->	Mus musculus				keratinocyte		15374962
788	exp(SCNN1A)	-|	Homo sapiens					A549 cell line	12023897
789	exp(SCNN1B)	->	Homo sapiens				respiratory epithelial cell		12795416
790	exp(SCP2)	-|	Mus musculus					3T3-L1 cell line	11978627
790	exp(SCP2)	-|	Mus musculus				keratinocyte		15374962
791	exp(SDC1)	->	Mus musculus				keratinocyte		15374962
792	exp(SDC4)	->	Homo sapiens				monocyte		16914552
792	exp(SDC4)	->	Homo sapiens					HeLa cell line	16414985
793	exp(SEL1L)	-|	Homo sapiens						19038492
794	exp(SELE)	->	Homo sapiens					HUVEC cell line	12408953
794	exp(SELE)	->	Homo sapiens		aorta		endothelial cell		18241616
794	exp(SELE)	->	Homo sapiens				umbilical vein endothelial cell		7520526
794	exp(SELE)	->	Homo sapiens						12618429
794	exp(SELE)	->	Homo sapiens	endothelium					9374789
794	exp(SELE)	->	Homo sapiens					HUVEC cell line	15346645
794	exp(SELE)	->	Homo sapiens					HUVEC cell line	17133101
794	exp(SELE)	->	Homo sapiens						9804806
794	exp(SELE)	->	Homo sapiens				umbilical vein endothelial cell		14715628
794	exp(SELE)	->	Homo sapiens				umbilical vein endothelial cell		14715628
795	exp(SELP)	-|	Homo sapiens						10070031
795	exp(SELP)	->	Mus musculus						11457873
796	exp(SELPLG)	->	Mus musculus						15492243
797	exp(SEMA3A)	-|	Mus musculus					MEF cell line	19087315
798	exp(SEMA3C)	->	Mus musculus				fibroblast		12221085
799	exp(SEMA3F)	->	Mus musculus				keratinocyte		15374962
800	exp(SEPHS1)	->	Homo sapiens				respiratory epithelial cell		12795416
801	exp(SERINC1)	-|	Mus musculus				keratinocyte		15374962
802	exp(SERPINA7)	->	Homo sapiens					HepG2 cell line	19038492
803	exp(SERPINB1)	->	Homo sapiens					U937 cell line	10861849
804	exp(SERPINB2)	->	Mus musculus				fibroblast		12221085
804	exp(SERPINB2)	->	Mus musculus						15492243
805	exp(SERPINC1)	-|	Homo sapiens						19038492
806	exp(SERPIND1)	->	Homo sapiens					HepG2 cell line	19038492
807	exp(SERPINE1)	->	Mus musculus					3T3-L1 cell line	11978627
808	exp(SERPINE2)	->	Mus musculus					3T3-L1 cell line	11978627
808	exp(SERPINE2)	->	Mus musculus				fibroblast		12221085
809	exp(SF1)	-|	Mus musculus					MEF cell line	19087315
810	exp(SFRP1)	->	Mus musculus				fibroblast		12221085
811	exp(SFTPA1B)	->	Homo sapiens						12040027
812	exp(SGK1)	->	Mus musculus				fibroblast		12221085
812	exp(SGK1)	->	Homo sapiens						12649597
813	exp(SH3GL2)	-|	Mus musculus					3T3-L1 cell line	11978627
814	exp(SH3GLB1)	-|	Homo sapiens						19038492
815	exp(SH3RF1)	->	Mus musculus						15492243
816	exp(SHH)	->	Mus musculus		incisor				14960276
816	exp(SHH)	->	Mus musculus	epithelium					14960276
816	exp(SHH)	->	Mus musculus	epithelium					14960276
816	exp(SHH)	->	Mus musculus		incisor				14960276
817	exp(SIGLEC7)	->	Homo sapiens				respiratory epithelial cell		12795416
818	exp(SIGMAR1)	-|	Mus musculus					3T3-L1 cell line	11978627
819	exp(SIRPA)	->	Homo sapiens		ovary				12071971
820	exp(SIVA1)	-|	Mus musculus					3T3-L1 cell line	11978627
821	exp(SIX4)	->	Mus musculus					3T3-L1 cell line	11978627
822	exp(SLC12A2)	->	Mus musculus				keratinocyte		15374962
822	exp(SLC12A2)	->	Homo sapiens				umbilical vein endothelial cell		14715628
823	exp(SLC16A2)	->	Mus musculus				fibroblast		12221085
824	exp(SLC1A4)	->	Mus musculus					3T3-L1 cell line	11978627
825	exp(SLC20A1)	->	Mus musculus					3T3-L1 cell line	11978627
826	exp(SLC25A10)	-|	Mus musculus					3T3-L1 cell line	11978627
827	exp(SLC29A1)	->	Mus musculus					3T3-L1 cell line	11978627
828	exp(SLC2A1)	-|	Homo sapiens						19038492
828	exp(SLC2A1)	->	Mus musculus					3T3-L1 cell line	11978627
829	exp(SLC2A2)	-|	Rattus norvegicus				pancreatic beta cell		11687580
830	exp(SLC2A4)	-|	Mus musculus					3T3-L1 cell line	11978627
831	exp(SLC2A5)	->	Homo sapiens					L-428 cell line	12208876
832	exp(SLC30A1)	-|	Mus musculus					MEF cell line	19087315
833	exp(SLC35B1)	-|	Homo sapiens						19038492
834	exp(SLC35D1)	-|	Mus musculus					MEF cell line	19087315
835	exp(SLC35E2)	->	Homo sapiens				respiratory epithelial cell		12795416
836	exp(SLC35E4)	-|	Mus musculus					MEF cell line	19087315
837	exp(SLC6A6)	->	Homo sapiens						15907840
838	exp(SLC7A2)	->	Homo sapiens				umbilical vein endothelial cell		14715628
839	exp(SLC8A1)	->	Mus musculus					3T3-L1 cell line	11978627
840	exp(SLC9A8)	-|	Homo sapiens					HeLa cell line	16414985
841	exp(SLFN12L)	->	Mus musculus					MEF cell line	15695520
841	exp(SLFN12L)	->	Mus musculus					3T3-L1 cell line	11978627
841	exp(SLFN12L)	->	Mus musculus				fibroblast		12221085
841	exp(SLFN12L)	->	Mus musculus					MEF cell line	15695520
842	exp(SLPI)	->	Mus musculus					3T3-L1 cell line	11978627
842	exp(SLPI)	-|	Mus musculus				b-cell		11279141
843	exp(SMA4)	->	Homo sapiens				respiratory epithelial cell		12795416
844	exp(SMAD2)	-|	Homo sapiens					HeLa cell line	16414985
845	exp(SMAD4)	-|	Mus musculus				keratinocyte		15374962
846	exp(SMAD5)	-|	Homo sapiens				bronchial epithelial cell		11726646
847	exp(SMAD7)	->	Homo sapiens						12757929
848	exp(SMAP1)	-|	Homo sapiens				macrophage		16984916
849	exp(SMPD1)	->	Mus musculus					3T3-L1 cell line	11978627
850	exp(SNAP25)	->	Homo sapiens				respiratory epithelial cell		12795416
851	exp(SNX10)	->	Mus musculus					MEF cell line	15695520
852	exp(SOCS3)	->	Mus musculus				fibroblast		12221085
853	exp(SOCS4)	-|	Mus musculus					MEF cell line	19087315
854	exp(SOD1)	->	Mus musculus				keratinocyte		15374962
855	exp(SOD2)	->	Homo sapiens						12684509
855	exp(SOD2)	->	Homo sapiens						10699758
855	exp(SOD2)	->	Rattus norvegicus					RIN-m5F insulinoma cell line	10614634
855	exp(SOD2)	->	Homo sapiens						16166634
855	exp(SOD2)	->	Homo sapiens						15330761
855	exp(SOD2)	->	Homo sapiens				monocyte		16914552
855	exp(SOD2)	->	Homo sapiens				monocyte		16914552
855	exp(SOD2)	->	Homo sapiens				umbilical vein endothelial cell		14715628
856	exp(SOD3)	->	Mus musculus				fibroblast		12221085
857	exp(SOX18)	-|	Homo sapiens				umbilical vein endothelial cell		14715628
858	exp(SOX5)	->	Mus musculus						15492243
859	exp(SOX9)	-|	Mus musculus						10652367
860	exp(SP110)	->	Homo sapiens					HeLa cell line	16414985
861	exp(SPARC)	-|	Mus musculus				keratinocyte		15374962
862	exp(SPP1)	->	Rattus norvegicus	vascular smooth muscle					15557322
862	exp(SPP1)	->	Mus musculus					3T3-L1 cell line	11978627
863	exp(SPTBN1)	-|	Mus musculus				keratinocyte		15374962
864	exp(SQSTM1)	->	Homo sapiens				umbilical vein endothelial cell		14715628
865	exp(SRP72)	-|	Homo sapiens						19038492
866	exp(SS18L2)	->	Homo sapiens					HepG2 cell line	19038492
867	exp(SSR3)	-|	Homo sapiens						19038492
868	exp(ST6GAL1)	->	Homo sapiens				umbilical vein endothelial cell		14715628
869	exp(STAT1)	->	Homo sapiens					HeLa cell line	16414985
869	exp(STAT1)	->	Homo sapiens				respiratory epithelial cell		12795416
870	exp(STAT2)	->	Homo sapiens					HeLa cell line	16414985
871	exp(STAT5A)	->	Homo sapiens					L-428 cell line	12208876
872	exp(STEAP1)	-|	Homo sapiens					HepG2 cell line	19038492
873	exp(STK10)	->	Mus musculus						15492243
874	exp(STK38)	->	Homo sapiens				respiratory epithelial cell		12795416
875	exp(STRADB)	-|	Homo sapiens				macrophage		16984916
876	exp(STXBP1)	->	Homo sapiens				respiratory epithelial cell		12795416
877	exp(STYK1)	-|	Homo sapiens				umbilical vein endothelial cell		14715628
878	exp(SYK)	->	Homo sapiens						15501956
879	exp(SYNJ2)	->	Homo sapiens				respiratory epithelial cell		12795416
880	exp(TAC1)	->	Mus musculus				macrophage		18505813
880	exp(TAC1)	->	Mus musculus				t-cell		18505813
881	exp(TACR1)	->	Homo sapiens					THP-1 cell line	12594338
881	exp(TACR1)	->	Homo sapiens						12594338
882	exp(TALDO1)	-|	Mus musculus					3T3-L1 cell line	11978627
883	exp(TAP1)	->	Homo sapiens				umbilical vein endothelial cell		14715628
883	exp(TAP1)	->	Homo sapiens					HeLa cell line	7699330
883	exp(TAP1)	->	Homo sapiens					HeLa cell line	16414985
883	exp(TAP1)	->	Mus musculus					3T3-L1 cell line	11978627
884	exp(TAP2)	->	Homo sapiens					L-428 cell line	12208876
885	exp(TBRG4)	-|	Mus musculus					MEF cell line	19087315
886	exp(TCEAL1)	->	Homo sapiens				respiratory epithelial cell		12795416
887	exp(TCF4)	-|	Homo sapiens					L-428 cell line	12208876
888	exp(TDRD7)	->	Homo sapiens					HeLa cell line	16414985
889	exp(TF)	->	Homo sapiens					THP-1 cell line	1744583
890	exp(TFF1)	-|	Homo sapiens						12297725
891	exp(TFF2)	-|	Homo sapiens						12912861
891	exp(TFF2)	-|	Homo sapiens						12297725
892	exp(TFF3)	-|	Homo sapiens						12912861
892	exp(TFF3)	-|	Homo sapiens						12297725
893	exp(TFPI2)	->	Homo sapiens					L-428 cell line	12208876
894	exp(TFRC)	->	Mus musculus				keratinocyte		15374962
895	exp(TGFB1I1)	->	Mus musculus				keratinocyte		15374962
896	exp(TGIF1)	-|	Homo sapiens					L-428 cell line	12208876
897	exp(THBS1)	-|	Mus musculus					3T3-L1 cell line	11978627
898	exp(THBS2)	->	Homo sapiens				respiratory epithelial cell		12795416
899	exp(THRSP)	-|	Mus musculus					3T3-L1 cell line	11978627
900	exp(TIMP1)	-|	Homo sapiens						16288749
901	exp(TIMP2)	->	Homo sapiens				respiratory epithelial cell		12795416
902	exp(TIMP3)	-|	Mus musculus				keratinocyte		15374962
903	exp(TJP1)	->	Homo sapiens						14766535
904	exp(TLR2)	->	Mus musculus	bone marrow			macrophage		11719504
904	exp(TLR2)	->	Mus musculus				dendritic cell		11972630
905	exp(TLR3)	->	Homo sapiens				respiratory epithelial cell		12795416
906	exp(TLR4)	->	Mus musculus				dendritic cell		11972630
907	exp(TLR9)	->	Mus musculus				dendritic cell		11972630
908	exp(TMEM176B)	->	Mus musculus					MEF cell line	15695520
908	exp(TMEM176B)	->	Mus musculus					MEF cell line	15695520
908	exp(TMEM176B)	->	Mus musculus				fibroblast		12221085
909	exp(TMEM189)	->	Homo sapiens				respiratory epithelial cell		12795416
910	exp(TMEM5)	->	Homo sapiens				respiratory epithelial cell		12795416
911	exp(TMOD2)	->	Mus musculus						15492243
912	exp(TMPO)	->	Mus musculus				keratinocyte		15374962
913	exp(TNC)	->	Rattus norvegicus						10419501
913	exp(TNC)	->	Mus musculus					3T3-L1 cell line	11978627
913	exp(TNC)	-|	Mus musculus				keratinocyte		15374962
913	exp(TNC)	-|	Rattus norvegicus		lung		fibroblast		12055073
914	exp(TNF)	->	Homo sapiens				macrophage		10754326
914	exp(TNF)	->	Mus musculus		spleen				9830030
914	exp(TNF)	->	Homo sapiens				monocyte		18926289
914	exp(TNF)	->	Homo sapiens	smooth muscle	aorta				14625285
914	exp(TNF)	->	Homo sapiens				microglial cell		11160388
914	exp(TNF)	->	Homo sapiens		muscle				15864338
914	exp(TNF)	->	Rattus norvegicus	vascular smooth muscle					11454570
914	exp(TNF)	->	Homo sapiens				adipocyte		15864338
914	exp(TNF)	->	Homo sapiens						2263628
914	exp(TNF)	->	Homo sapiens					HUVEC cell line	14715700
914	exp(TNF)	->	Mus musculus				macrophage		1715367
914	exp(TNF)	->	Homo sapiens		liver				15239102
915	exp(TNFAIP1)	->	Mus musculus					3T3-L1 cell line	11978627
916	exp(TNFAIP2)	->	Homo sapiens				umbilical vein endothelial cell		14715628
916	exp(TNFAIP2)	->	Mus musculus					MEF cell line	15695520
916	exp(TNFAIP2)	->	Homo sapiens					HeLa cell line	16414985
916	exp(TNFAIP2)	->	Mus musculus				fibroblast		12221085
916	exp(TNFAIP2)	->	Homo sapiens				monocyte		16914552
916	exp(TNFAIP2)	->	Mus musculus					MEF cell line	15695520
917	exp(TNFAIP3)	->	Mus musculus					MEF cell line	15695520
917	exp(TNFAIP3)	->	Homo sapiens					HeLa cell line	16414985
917	exp(TNFAIP3)	->	Homo sapiens					Jurkat cell line	1381359
917	exp(TNFAIP3)	->	Mus musculus					MEF cell line	15695520
917	exp(TNFAIP3)	->	Homo sapiens				umbilical vein endothelial cell		14715628
917	exp(TNFAIP3)	->	Homo sapiens					HUVEC cell line	12138201
918	exp(TNFAIP8)	->	Homo sapiens						14724590
918	exp(TNFAIP8)	->	Homo sapiens					HeLa cell line	16414985
918	exp(TNFAIP8)	->	Homo sapiens						11290773
919	exp(TNFRSF10A)	-|	Homo sapiens					MDA-MB-231 cell line	12615723
920	exp(TNFRSF10B)	-|	Homo sapiens					MDA-MB-231 cell line	12615723
920	exp(TNFRSF10B)	->	Homo sapiens						12207174
920	exp(TNFRSF10B)	->	Homo sapiens						11283615
921	exp(TNFRSF11B)	->	Mus musculus				fibroblast		12221085
922	exp(TNFRSF12A)	-|	Mus musculus					MEF cell line	19087315
923	exp(TNFRSF1A)	->	Mus musculus						12032334
924	exp(TNFRSF1B)	-|	Homo sapiens				macrophage		16984916
924	exp(TNFRSF1B)	->	Mus musculus				fibroblast		12221085
925	exp(TNFRSF9)	->	Homo sapiens				t-cell		12706838
926	exp(TNFSF10)	->	Homo sapiens					HepG2 cell line	19038492
927	exp(TNFSF11)	->	Homo sapiens	synovium					19900478
928	exp(TNFSF13B)	->	Homo sapiens				b-cell		16497967
929	exp(TNFSF15)	->	Homo sapiens				antigen presenting cell		19903423
930	exp(TNIP1)	->	Mus musculus					MEF cell line	15695520
930	exp(TNIP1)	->	Mus musculus					3T3-L1 cell line	11978627
930	exp(TNIP1)	->	Homo sapiens					HeLa cell line	16414985
930	exp(TNIP1)	->	Mus musculus					MEF cell line	15695520
931	exp(TNK2)	->	Mus musculus					3T3-L1 cell line	11978627
932	exp(TOP2A)	-|	Mus musculus				keratinocyte		15374962
933	exp(TP53)	->	Homo sapiens					HeLa cell line	8051093
933	exp(TP53)	->	Rattus norvegicus	striatum					15346645
933	exp(TP53)	->	Mus musculus				keratinocyte		15374962
934	exp(TP53I3)	-|	Homo sapiens				bronchial epithelial cell		11726646
935	exp(TPM1)	-|	Rattus norvegicus		lung		fibroblast		12055073
935	exp(TPM1)	->	Mus musculus				keratinocyte		15374962
936	exp(TPM4)	-|	Rattus norvegicus		lung		fibroblast		12055073
937	exp(TPMT)	->	Homo sapiens					L-428 cell line	12208876
938	exp(TPP2)	-|	Mus musculus					MEF cell line	19087315
939	exp(TRAF1)	->	Homo sapiens					L-428 cell line	11313274
939	exp(TRAF1)	->	Homo sapiens						12398896
939	exp(TRAF1)	->	Homo sapiens				umbilical vein endothelial cell		14715628
939	exp(TRAF1)	-|	Mus musculus				keratinocyte		15374962
940	exp(TRIM14)	->	Homo sapiens				respiratory epithelial cell		12795416
941	exp(TRIM16)	->	Homo sapiens					HeLa cell line	16414985
942	exp(TRIM21)	->	Mus musculus					3T3-L1 cell line	11978627
942	exp(TRIM21)	->	Homo sapiens					HeLa cell line	16414985
943	exp(TRIM63)	->	Mus musculus	skeletal muscle					15479644
944	exp(TRMU)	->	Homo sapiens				respiratory epithelial cell		12795416
945	exp(TSC1)	->	Homo sapiens				respiratory epithelial cell		12795416
946	exp(TSHR)	->	Homo sapiens				respiratory epithelial cell		12795416
947	exp(TSLP)	->	Mus musculus						15492243
948	exp(TST)	-|	Mus musculus					3T3-L1 cell line	11978627
949	exp(TUBB4)	->	Homo sapiens					HeLa cell line	16414985
950	exp(TUBG1)	->	Homo sapiens				respiratory epithelial cell		12795416
951	exp(TUSC3)	->	Homo sapiens				respiratory epithelial cell		12795416
952	exp(TWIST1)	->	Homo sapiens				monocyte		16914552
952	exp(TWIST1)	->	Mus musculus				t-cell		18663125
953	exp(TXNRD1)	->	Homo sapiens					HeLa cell line	16414985
954	exp(UBA1)	->	Mus musculus				keratinocyte		15374962
955	exp(UBC)	->	Homo sapiens					HeLa cell line	16414985
956	exp(UBD)	->	Homo sapiens				umbilical vein endothelial cell		14715628
957	exp(UBE2E1)	-|	Homo sapiens				bronchial epithelial cell		11726646
958	exp(UBE2G2)	-|	Homo sapiens				bronchial epithelial cell		11726646
959	exp(UBE2H)	->	Mus musculus				keratinocyte		15374962
960	exp(UBE2L6)	->	Homo sapiens				respiratory epithelial cell		12795416
961	exp(UBE2V1)	->	Homo sapiens				respiratory epithelial cell		12795416
962	exp(UBE3A)	->	Mus musculus				keratinocyte		15374962
963	exp(UBE4B)	->	Homo sapiens				respiratory epithelial cell		12795416
964	exp(UBL3)	-|	Mus musculus					MEF cell line	19087315
965	exp(UCK2)	-|	Mus musculus					3T3-L1 cell line	11978627
966	exp(USP10)	->	Mus musculus				keratinocyte		15374962
967	exp(USP27X)	-|	Mus musculus					MEF cell line	19087315
968	exp(USP9X)	->	Mus musculus				keratinocyte		15374962
969	exp(VCAM1)	-|	Rattus norvegicus		lung		fibroblast		12055073
969	exp(VCAM1)	->	Homo sapiens				umbilical vein endothelial cell		14715628
969	exp(VCAM1)	->	Rattus norvegicus						10484544
969	exp(VCAM1)	->	Homo sapiens	endothelium					10377075
969	exp(VCAM1)	->	Homo sapiens	synovium					12585120
969	exp(VCAM1)	->	Homo sapiens					THP-1 cell line	11375353
969	exp(VCAM1)	->	Homo sapiens					HUVEC cell line	20351266
969	exp(VCAM1)	->	Homo sapiens						15916985
969	exp(VCAM1)	->	Homo sapiens					HUVEC cell line	15346645
969	exp(VCAM1)	->	Homo sapiens		gingiva				17100776
969	exp(VCAM1)	->	Mus musculus						12855485
969	exp(VCAM1)	->	Mus musculus		artery		foam cell		16537455
969	exp(VCAM1)	->	Homo sapiens					HUVEC cell line	1379595
969	exp(VCAM1)	->	Homo sapiens				endothelial cell		12704649
969	exp(VCAM1)	->	Mus musculus						12878589
969	exp(VCAM1)	->	Homo sapiens		aorta		endothelial cell		18241616
969	exp(VCAM1)	->	Homo sapiens		aorta		endothelial cell		12620896
969	exp(VCAM1)	->	Homo sapiens					HMEC cell line	9468519
969	exp(VCAM1)	->	Homo sapiens		lung				16865089
969	exp(VCAM1)	->	Homo sapiens				endothelial cell		9388244
969	exp(VCAM1)	->	Homo sapiens		aorta		endothelial cell		17332437
969	exp(VCAM1)	->	Mus musculus					3T3-L1 cell line	11978627
969	exp(VCAM1)	->	Homo sapiens					HUVEC cell line	17133101
969	exp(VCAM1)	->	Homo sapiens						9468519
970	exp(VEGFA)	->	Homo sapiens					HUVEC cell line	14715700
970	exp(VEGFA)	->	Homo sapiens					PC-3 cell line	12839933
970	exp(VEGFA)	->	Mus musculus				fibroblast		12221085
970	exp(VEGFA)	->	Mus musculus				fibroblast		12221085
970	exp(VEGFA)	->	Homo sapiens						15180498
971	exp(VEGFC)	->	Homo sapiens						12471041
971	exp(VEGFC)	->	Homo sapiens					MCF-7 cell line	12471041
972	exp(VHL)	-|	Homo sapiens				bronchial epithelial cell		11726646
973	exp(VPREB1)	-|	Mus musculus				b-cell		11279141
974	exp(WARS)	-|	Homo sapiens						19038492
975	exp(WBP5)	-|	Mus musculus				keratinocyte		15374962
976	exp(WNK1)	->	Homo sapiens				respiratory epithelial cell		12795416
977	exp(WNT10A)	->	Mus musculus				b-cell		11279141
978	exp(WNT7B)	->	Mus musculus		incisor				14960276
978	exp(WNT7B)	->	Mus musculus	epithelium					14960276
978	exp(WNT7B)	->	Mus musculus	epithelium					14960276
978	exp(WNT7B)	->	Mus musculus		incisor				14960276
979	exp(WSB1)	->	Mus musculus					3T3-L1 cell line	11978627
979	exp(WSB1)	->	Mus musculus					3T3-L1 cell line	11978627
980	exp(XBP1)	->	Homo sapiens				monocyte		16914552
981	exp(XDH)	-|	Homo sapiens				bronchial epithelial cell		11726646
981	exp(XDH)	->	Homo sapiens						12967676
981	exp(XDH)	->	Mus musculus					3T3-L1 cell line	11978627
982	exp(XIAP)	->	Homo sapiens						11713531
982	exp(XIAP)	->	Homo sapiens				b-cell		17463171
982	exp(XIAP)	->	Homo sapiens						12042762
983	exp(XRCC5)	->	Homo sapiens		stomach				12324457
984	exp(XRCC6)	->	Homo sapiens		stomach				12324457
985	exp(YAP1)	->	Mus musculus				keratinocyte		15374962
986	exp(YRDC)	->	Homo sapiens				monocyte		16914552
987	exp(YY1)	->	Homo sapiens						17438126
988	exp(ZBTB10)	->	Homo sapiens				monocyte		16914552
989	exp(ZFAND2A)	-|	Mus musculus					MEF cell line	19087315
990	exp(ZFP36)	->	Homo sapiens				monocyte		16914552
991	exp(ZNF211)	->	Homo sapiens				respiratory epithelial cell		12795416
992	exp(ZNF638)	-|	Mus musculus				keratinocyte		15374962
