# Supplementary material for: Assessment of network perturbation amplitudes by applying high-throughput data to causal biological networks
Source: BMC Syst Biol. 2012 May 31;6:54. doi: 10.1186/1752-0509-6-54 (PMC3433335; doi:10.1186/1752-0509-6-54)
Supplement: Additional file 7 — The TNF HYP. Each row of the table contains a causal statement extracted from the Selventa Knowledgebase and describes a gene known to be modulated by the TNFα treatment of cells. [file 1752-0509-6-54-S7.xls]

## Sheet: Sheet1
Measured Gene Number	Measured Gene	Direction	Species	Tissue	BodyPart	Cell Type	Cell Line	PubMed
1	exp(A2M)	->	Rattus norvegicus		liver			12401708
2	exp(AADAC)	->	Homo sapiens		lymphatic endothelium|skin	endothelial cell		17116732
3	exp(ABAT)	->	Homo sapiens				HepG2 cell line	16241860
4	exp(ABCA1)	->	Mus musculus			fibroblast		12221085
5	exp(ABCB1)	-|	Homo sapiens				CACO-2 cell line	15124210
5	exp(ABCB1)	->	Rattus norvegicus			hepatocyte		9699503
6	exp(ABCB11)	-|	Homo sapiens			hepatocyte		19074973
7	exp(ABCC1)	->	Homo sapiens				carcinoma of colon	9182980
8	exp(ABCC2)	-|	Homo sapiens				HepG2 cell line	15185298
8	exp(ABCC2)	-|	Mus musculus				Carcinoma of liver	12235261
8	exp(ABCC2)	-|	Rattus norvegicus			Kupffer Cell		10082670
9	exp(ABCC3)	-|	Mus musculus				Carcinoma of liver	12235261
9	exp(ABCC3)	->	Homo sapiens			hepatocyte		19074973
9	exp(ABCC3)	->	Homo sapiens				HepG2 cell line	12837754
10	exp(ABCC5)	-|	Mus musculus		aorta	smooth muscle cell		20139367
11	exp(ABCC6)	-|	Homo sapiens				HepG2 cell line	16374464
11	exp(ABCC6)	-|	Homo sapiens				HepG2 cell line	16374464
12	exp(ABCF2)	->	Mus musculus			fibroblast		15837794
13	exp(ABCG1)	->	Homo sapiens			umbilical vein endothelial cell		14715628
13	exp(ABCG1)	->	Homo sapiens				HUVEC cell line	17008592
14	exp(ABCG2)	->	Homo sapiens				MCF-7 cell line	19333723
14	exp(ABCG2)	->	Homo sapiens			hepatocyte		19074973
15	exp(ABHD2)	->	Homo sapiens		lymphatic endothelium|skin	endothelial cell		17116732
16	exp(ACACA)	-|	Mus musculus
17	exp(ACADL)	->	Mus musculus				3T3-L1 cell line	11978627
18	exp(ACAT1)	->	Homo sapiens			monocyte		19189937
18	exp(ACAT1)	->	Homo sapiens			monocyte	HL60 cell line	19189937
18	exp(ACAT1)	->	Homo sapiens			monocyte	THP-1 cell line	19189937
18	exp(ACAT1)	->	Homo sapiens			monocyte	U937 cell line	19189937
18	exp(ACAT1)	->	Homo sapiens			monocyte	U937 cell line	19189937
18	exp(ACAT1)	->	Homo sapiens			monocyte	HL60 cell line	19189937
18	exp(ACAT1)	->	Homo sapiens			monocyte	THP-1 cell line	19189937
19	exp(ACP2)	-|	Mus musculus			fibroblast		15837794
20	exp(ACP5)	->	Mus musculus			t-cell		12972399
21	exp(ACPP)	->	Homo sapiens				LNCaP cell line	15240830
22	exp(ACSL1)	-|	Rattus norvegicus		liver			12401708
22	exp(ACSL1)	-|	Mus musculus				3T3-L1 cell line	11978627
23	exp(ACSL5)	->	Rattus norvegicus			adipocyte		12401708
24	exp(ACTA1)	-|	Mus musculus		aorta	smooth muscle cell		20139367
25	exp(ACTA2)	->	Mus musculus			fibroblast		15837794
25	exp(ACTA2)	-|	Homo sapiens			mesangial cell		11805159
26	exp(ADAM17)	->	Rattus norvegicus			adipocyte		12401708
27	exp(ADAMTS1)	-|	Homo sapiens			adipocyte		17066518
27	exp(ADAMTS1)	->	Homo sapiens		retina	epithelial cell	immortalized cell line	12697333
28	exp(ADAMTS4)	->	Homo sapiens	synovium				11801682
29	exp(ADAMTS5)	-|	Mus musculus			fibroblast		15837794
30	exp(ADAMTS6)	->	Homo sapiens		retina	epithelial cell	immortalized cell line	12697333
31	exp(ADAMTS9)	->	Homo sapiens			chondrocyte		15880812
31	exp(ADAMTS9)	->	Homo sapiens		retina	epithelial cell	immortalized cell line	12697333
32	exp(ADD1)	->	Mus musculus				3T3-L1 cell line	11978627
33	exp(ADFP)	->	Rattus norvegicus			adipocyte		12401708
34	exp(ADH5)	-|	Homo sapiens				HepG2 cell line	16241860
35	exp(ADIPOQ)	-|	Mus musculus			t-cell		12972399
35	exp(ADIPOQ)	-|	Homo sapiens					15916985
35	exp(ADIPOQ)	-|	Rattus norvegicus			adipocyte		12401708
35	exp(ADIPOQ)	-|	Mus musculus				3T3-L1 cell line	11978627
35	exp(ADIPOQ)	-|	Homo sapiens	adipose				12736161
35	exp(ADIPOQ)	-|	Mus musculus				3T3-L1 cell line	11246823
35	exp(ADIPOQ)	-|	Rattus norvegicus			adipocyte		12401708
35	exp(ADIPOQ)	-|	Homo sapiens			adipocyte		16026420
35	exp(ADIPOQ)	-|	Mus musculus				3T3-L1 cell line	21062957
35	exp(ADIPOQ)	-|	Homo sapiens	adipose				15936183
35	exp(ADIPOQ)	-|	Homo sapiens			adipocyte		21062957
36	exp(ADK)	->	Homo sapiens		lymphatic endothelium|skin	endothelial cell		17116732
37	exp(ADM)	->	Rattus norvegicus			adipocyte		12401708
37	exp(ADM)	->	Rattus norvegicus		liver			12401708
37	exp(ADM)	->	Mus musculus				3T3-L1 cell line	11978627
38	exp(ADRB2)	-|	Homo sapiens	smooth muscle	airway			11704539
38	exp(ADRB2)	-|	Homo sapiens		lymphatic endothelium|skin	endothelial cell		17116732
39	exp(AEBP1)	->	Mus musculus			fibroblast		12221085
40	exp(AFMID)	->	Mus musculus				3T3-L1 cell line	11978627
41	exp(AGER)	->	Homo sapiens	vascular tissue		endothelial cell		19273137
41	exp(AGER)	->	Homo sapiens			endothelial cell		10829018
42	exp(AGRN)	->	Homo sapiens		lymphatic endothelium|skin	endothelial cell		17116732
42	exp(AGRN)	->	Homo sapiens		lymphatic endothelium|skin	endothelial cell		17116732
43	exp(AGT)	-|	Mus musculus				3T3-L1 cell line	11978627
43	exp(AGT)	-|	Rattus norvegicus			adipocyte		12401708
43	exp(AGT)	->	Homo sapiens			hepatocyte		8613256
44	exp(AHSG)	-|	Rattus norvegicus	skeletal muscle				12401708
44	exp(AHSG)	-|	Rattus norvegicus		liver			12401708
45	exp(AK3L2)	-|	Mus musculus				3T3-L1 cell line	14530283
46	exp(AK5)	-|	Homo sapiens		lymphatic endothelium|skin	endothelial cell		17116732
46	exp(AK5)	-|	Homo sapiens		lymphatic endothelium|skin	endothelial cell		17116732
47	exp(AKAP12)	-|	Homo sapiens		lymphatic endothelium|skin	endothelial cell		17116732
48	exp(AKAP2)	->	Mus musculus			fibroblast		15837794
49	exp(AKR1A1)	-|	Rattus norvegicus		liver			12401708
49	exp(AKR1A1)	-|	Rattus norvegicus			adipocyte		12401708
50	exp(AKR1B1)	->	Homo sapiens		liver			10075698
51	exp(AKT1)	->	Mus musculus				3T3-L1 cell line	11978627
52	exp(AKT2)	-|	Mus musculus				3T3-L1 cell line	11978627
53	exp(ALAD)	-|	Mus musculus				3T3-L1 cell line	11978627
54	exp(ALAS2)	->	Mus musculus			fibroblast		15837794
55	exp(ALB)	-|	Homo sapiens		liver			3138137
55	exp(ALB)	-|	Mus musculus		liver			11726507
56	exp(ALDH1A1)	->	Homo sapiens	bone marrow				8750626
57	exp(ALDH1A2)	-|	Mus musculus			fibroblast		15837794
58	exp(ALDH3B1)	->	Homo sapiens		lymphatic endothelium|skin	endothelial cell		17116732
59	exp(ALDH7A1P1)	->	Homo sapiens		lymphatic endothelium|skin	endothelial cell		17116732
59	exp(ALDH7A1P1)	->	Homo sapiens		lymphatic endothelium|skin	endothelial cell		17116732
60	exp(ALDOA)	->	Rattus norvegicus			adipocyte		12401708
61	exp(ALOX5)	->	Homo sapiens		lymphatic endothelium|skin	endothelial cell		17116732
61	exp(ALOX5)	->	Homo sapiens			dendritic cell		11320251
62	exp(ALOX5AP)	->	Homo sapiens			dendritic cell		11320251
63	exp(AMACR)	-|	Rattus norvegicus		liver			12401708
64	exp(AMD1)	->	Mus musculus			fibroblast		15837794
65	exp(AMPD2)	->	Homo sapiens	vascular tissue	aorta	smooth muscle cell		15378733
66	exp(AMPD3)	->	Mus musculus			fibroblast		12221085
66	exp(AMPD3)	->	Mus musculus				3T3-L1 cell line	11978627
66	exp(AMPD3)	->	Homo sapiens		lymphatic endothelium|skin	endothelial cell		17116732
67	exp(ANGPT1)	->	Homo sapiens	synovium				13130465
67	exp(ANGPT1)	->	Homo sapiens		lymphatic endothelium|skin	endothelial cell		17116732
68	exp(ANGPT2)	->	Homo sapiens				HUVEC cell line	10708557
68	exp(ANGPT2)	->	Homo sapiens		lymphatic endothelium|skin	endothelial cell		17116732
69	exp(ANGPTL4)	->	Homo sapiens	vascular tissue		endothelial cell		16617158
70	exp(ANKH)	-|	Homo sapiens		lymphatic endothelium|skin	endothelial cell		17116732
70	exp(ANKH)	-|	Homo sapiens		lymphatic endothelium|skin	endothelial cell		17116732
71	exp(ANKRD11)	-|	Mus musculus		aorta	smooth muscle cell		20139367
72	exp(ANO9)	->	Homo sapiens		lymphatic endothelium|skin	endothelial cell		17116732
73	exp(ANP32E)	->	Homo sapiens		lymphatic endothelium|skin	endothelial cell		17116732
74	exp(ANPEP)	->	Homo sapiens				immortalized cell line	14679016
75	exp(ANXA3)	-|	Homo sapiens	vascular tissue	aorta	smooth muscle cell		15378733
75	exp(ANXA3)	->	Mus musculus				3T3-L1 cell line	11978627
76	exp(ANXA5)	->	Mus musculus			fibroblast		15837794
77	exp(ANXA8L1)	->	Mus musculus			fibroblast		15837794
78	exp(AOC3)	-|	Homo sapiens				3T3-L1 cell line	12604697
79	exp(AOF1)	->	Homo sapiens		lymphatic endothelium|skin	endothelial cell		17116732
80	exp(AP1B1)	-|	Homo sapiens				HeLa cell line	14527995
81	exp(AP2B1)	-|	Mus musculus		aorta	smooth muscle cell		20139367
82	exp(APBB1IP)	->	Mus musculus				3T3-L1 cell line	11978627
83	exp(APCDD1)	-|	Mus musculus			t-cell		12972399
84	exp(APCS)	->	Mus musculus		liver			11207541
85	exp(APITD1)	->	Homo sapiens		lymphatic endothelium|skin	endothelial cell		17116732
86	exp(APLNR)	-|	Mus musculus			fibroblast		15837794
87	exp(APLP2)	-|	Rattus norvegicus			adipocyte		12401708
87	exp(APLP2)	-|	Rattus norvegicus		liver			12401708
87	exp(APLP2)	-|	Rattus norvegicus		liver			12401708
88	exp(APOA1)	-|	Mus musculus			hepatocyte		16709944
89	exp(APOA2)	-|	Homo sapiens				HepG2 cell line	9350999
90	exp(APOB)	->	Rattus norvegicus		liver			12401708
91	exp(APOBEC1)	->	Rattus norvegicus			adipocyte		12401708
92	exp(APOC1)	-|	Rattus norvegicus		liver			12401708
92	exp(APOC1)	-|	Rattus norvegicus	skeletal muscle				12401708
93	exp(APOC3)	-|	Homo sapiens				HepG2 cell line	9350999
93	exp(APOC3)	-|	Homo sapiens					11229886
94	exp(APOE)	->	Homo sapiens					7635986
94	exp(APOE)	-|	Homo sapiens		liver			8617716
94	exp(APOE)	-|	Rattus norvegicus		liver			12401708
94	exp(APOE)	-|	Homo sapiens			adipocyte		15339912
95	exp(APOL1)	->	Homo sapiens				HUVEC cell line	10233894
96	exp(APOL3)	->	Homo sapiens				HUVEC cell line	17008592
97	exp(AQP1)	-|	Homo sapiens				HUVEC cell line	17008592
97	exp(AQP1)	-|	Rattus norvegicus		liver			12401708
97	exp(AQP1)	-|	Rattus norvegicus	skeletal muscle				12401708
98	exp(AQP7)	-|	Mus musculus					12778365
99	exp(ARFGAP3)	->	Homo sapiens				HeLa cell line	14527995
100	exp(ARHGAP18)	-|	Homo sapiens				HUVEC cell line	17008592
101	exp(ARHGDIA)	-|
102	exp(ARHGEF1)	-|	Mus musculus			fibroblast		15837794
103	exp(ARMC8)	->	Homo sapiens		lymphatic endothelium|skin	endothelial cell		17116732
104	exp(ARMET)	->	Mus musculus			fibroblast		15837794
105	exp(ARNTL)	->	Homo sapiens		lymphatic endothelium|skin	endothelial cell		17116732
105	exp(ARNTL)	->	Homo sapiens		lymphatic endothelium|skin	endothelial cell		17116732
105	exp(ARNTL)	->	Homo sapiens		lymphatic endothelium|skin	endothelial cell		17116732
106	exp(ARPC2)	->	Mus musculus			fibroblast		15837794
107	exp(ARRDC3)	->	Homo sapiens				LoVo cell line	16418393
108	exp(ASAP1)	->	Mus musculus				3T3-L1 cell line	11978627
109	exp(ASNA1)	->	Mus musculus			fibroblast		15837794
110	exp(ASNS)	->	Homo sapiens		lymphatic endothelium|skin	endothelial cell		17116732
111	exp(ASPG)	-|	Rattus norvegicus		liver			12401708
112	exp(ASS1)	->	Mus musculus				3T3-L1 cell line	11978627
113	exp(ATF2)	->	Homo sapiens				HUVEC cell line	17192276
114	exp(ATF3)	->	Homo sapiens		lymphatic endothelium|skin	endothelial cell		17116732
114	exp(ATF3)	->	Homo sapiens					12750389
114	exp(ATF3)	->	Homo sapiens				HUVEC cell line	17008592
114	exp(ATF3)	->	Homo sapiens				LoVo cell line	16418393
115	exp(ATP2A1)	->	Rattus norvegicus		liver			12401708
116	exp(ATP2A3)	->	Mus musculus		aorta	smooth muscle cell		20139367
117	exp(ATP2B1)	->	Homo sapiens	vascular tissue		endothelial cell		16617158
118	exp(ATP5F1)	-|	Mus musculus				3T3-L1 cell line	11978627
119	exp(ATP5G1)	->	Mus musculus			fibroblast		15837794
120	exp(ATP5G3)	->	Mus musculus			fibroblast		15837794
121	exp(ATP5J)	->	Homo sapiens				HUVEC cell line	15158150
122	exp(ATP6V1E1)	->	Mus musculus		aorta	smooth muscle cell		20139367
123	exp(ATP6V1G2)	-|	Mus musculus			fibroblast		15837794
124	exp(ATP8A1)	->	Mus musculus			fibroblast		15837794
125	exp(ATPIF1)	-|	Rattus norvegicus		liver			12401708
125	exp(ATPIF1)	-|	Rattus norvegicus	skeletal muscle				12401708
126	exp(AURKA)	->	Mus musculus			fibroblast		15837794
127	exp(AURKB)	->	Homo sapiens		lymphatic endothelium|skin	endothelial cell		17116732
128	exp(AVPR1A)	-|	Rattus norvegicus	vascular smooth muscle	aorta			11893600
129	exp(AZGP1)	-|	Homo sapiens			adipocyte		15620688
129	exp(AZGP1)	-|	Homo sapiens			adipocyte		16026420
130	exp(B2M)	->	Mus musculus				3T3-L1 cell line	11978627
131	exp(BAG1)	-|	Mus musculus				3T3-L1 cell line	11978627
132	exp(BAIAP2)	-|	Homo sapiens		lymphatic endothelium|skin	endothelial cell		17116732
133	exp(BAK1)	->	Homo sapiens					15251463
134	exp(BAT4)	-|	Mus musculus		aorta	smooth muscle cell		20139367
135	exp(BAX)	->	Homo sapiens					15251463
136	exp(BCAR3)	->	Mus musculus					10438950
137	exp(BCL2)	->	Homo sapiens					15251463
137	exp(BCL2)	-|	Mus musculus			fibroblast		15837794
138	exp(BCL2A1)	->	Mus musculus			t-cell		12972399
138	exp(BCL2A1)	->	Homo sapiens			neutrophil		15994259
138	exp(BCL2A1)	->	Homo sapiens				HUVEC cell line	15322249
138	exp(BCL2A1)	->	Homo sapiens	endothelium				8910286
138	exp(BCL2A1)	->	Mus musculus			t-cell		12972399
139	exp(BCL2L1)	->	Homo sapiens					11720092
140	exp(BCL3)	->	Homo sapiens		lymphatic endothelium|skin	endothelial cell		17116732
140	exp(BCL3)	->	Mus musculus				3T3-L1 cell line	11978627
141	exp(BCO2)	-|	Mus musculus			fibroblast		15837794
142	exp(BDKRB1)	->	Homo sapiens	vascular tissue	aorta	smooth muscle cell		15378733
142	exp(BDKRB1)	->	Rattus norvegicus	vascular smooth muscle				9446586
143	exp(BDKRB2)	->	Homo sapiens		lung			12063092
144	exp(BDNF)	->	Homo sapiens					12898703
144	exp(BDNF)	-|	Mus musculus		lung			12972399
145	exp(BGN)	-|	Homo sapiens					8662974
146	exp(BHLHE40)	->	Homo sapiens			natural killer cell		15970569
147	exp(BID)	->	Mus musculus				3T3-L1 cell line	11978627
147	exp(BID)	->	Homo sapiens	vascular tissue		endothelial cell		16617158
148	exp(BIRC2)	->	Homo sapiens			umbilical vein endothelial cell		14715628
149	exp(BIRC3)	->	Homo sapiens		lymphatic endothelium|skin	endothelial cell		17116732
149	exp(BIRC3)	->	Mus musculus			t-cell		12972399
149	exp(BIRC3)	->	Homo sapiens				HUVEC cell line	17008592
149	exp(BIRC3)	->	Homo sapiens				HepG2 cell line	16241860
149	exp(BIRC3)	->	Mus musculus				3T3-L1 cell line	11978627
149	exp(BIRC3)	->	Homo sapiens		lymphatic endothelium|skin	endothelial cell		17116732
149	exp(BIRC3)	->	Homo sapiens				HUVEC cell line	15322249
149	exp(BIRC3)	->	Homo sapiens				HeLa cell line	19135889
149	exp(BIRC3)	->	Homo sapiens				LoVo cell line	16418393
149	exp(BIRC3)	->	Mus musculus		aorta	smooth muscle cell		20139367
150	exp(BIRC5)	->	Homo sapiens		lymphatic endothelium|skin	endothelial cell		17116732
151	exp(BIVM)	-|	Mus musculus			fibroblast		15837794
152	exp(BLM)	->	Homo sapiens		lymphatic endothelium|skin	endothelial cell		17116732
153	exp(BLNK)	->	Mus musculus			t-cell		12972399
154	exp(BMP2)	->	Homo sapiens				HUVEC cell line	16617158
154	exp(BMP2)	->	Homo sapiens			umbilical vein endothelial cell		14715628
154	exp(BMP2)	->	Homo sapiens					12898703
154	exp(BMP2)	->	Homo sapiens				HUVEC cell line	17008592
154	exp(BMP2)	->	Homo sapiens			chondrocyte		12925611
155	exp(BMP3)	->	Homo sapiens					12898703
156	exp(BMP4)	-|	Homo sapiens				HUVEC cell line	17008592
157	exp(BOK)	-|	Mus musculus		aorta	smooth muscle cell		20139367
157	exp(BOK)	->	Mus musculus			fibroblast		15837794
158	exp(BRCA1)	->	Homo sapiens		lymphatic endothelium|skin	endothelial cell		17116732
159	exp(BRCA2)	->	Homo sapiens		lymphatic endothelium|skin	endothelial cell		17116732
159	exp(BRCA2)	->	Homo sapiens		lymphatic endothelium|skin	endothelial cell		17116732
160	exp(BRD4)	->	Mus musculus		aorta	smooth muscle cell		20139367
161	exp(BRIP1)	->	Homo sapiens		lymphatic endothelium|skin	endothelial cell		17116732
161	exp(BRIP1)	->	Homo sapiens		lymphatic endothelium|skin	endothelial cell		17116732
162	exp(BSCL2)	-|	Mus musculus				3T3-L1 cell line	11978627
163	exp(BST2)	->	Homo sapiens	vascular tissue	aorta	smooth muscle cell		15378733
163	exp(BST2)	->	Homo sapiens		lymphatic endothelium|skin	endothelial cell		17116732
164	exp(BTG1)	->	Homo sapiens					11283271
165	exp(BTG3)	->	Homo sapiens		lymphatic endothelium|skin	endothelial cell		17116732
165	exp(BTG3)	->	Homo sapiens		lymphatic endothelium|skin	endothelial cell		17116732
166	exp(BTK)	->	Mus musculus			t-cell		12972399
167	exp(BTN2A1)	->	Homo sapiens		lymphatic endothelium|skin	endothelial cell		17116732
167	exp(BTN2A1)	->	Homo sapiens		lymphatic endothelium|skin	endothelial cell		17116732
168	exp(BTN2A2)	->	Homo sapiens		lymphatic endothelium|skin	endothelial cell		17116732
169	exp(BTN3A3)	->	Homo sapiens				HUVEC cell line	16617158
169	exp(BTN3A3)	->	Homo sapiens			umbilical vein endothelial cell		14715628
170	exp(BUB1)	->	Homo sapiens		lymphatic endothelium|skin	endothelial cell		17116732
170	exp(BUB1)	->	Homo sapiens		lymphatic endothelium|skin	endothelial cell		17116732
171	exp(C10orf26)	-|	Mus musculus			fibroblast		15837794
172	exp(C11orf1)	->	Homo sapiens		lymphatic endothelium|skin	endothelial cell		17116732
173	exp(C12orf24)	->	Mus musculus		aorta	smooth muscle cell		20139367
174	exp(C13orf33)	-|	Homo sapiens		lymphatic endothelium|skin	endothelial cell		17116732
175	exp(C16orf45)	-|	Homo sapiens		lymphatic endothelium|skin	endothelial cell		17116732
176	exp(C16orf62)	->	Mus musculus		aorta	smooth muscle cell		20139367
177	exp(C16orf72)	-|	Homo sapiens		lymphatic endothelium|skin	endothelial cell		17116732
178	exp(C16orf88)	->	Mus musculus		aorta	smooth muscle cell		20139367
179	exp(C17orf67)	-|	Homo sapiens		lymphatic endothelium|skin	endothelial cell		17116732
180	exp(C19orf66)	->	Mus musculus		aorta	smooth muscle cell		20139367
181	exp(C1orf55)	-|	Mus musculus		aorta	smooth muscle cell		20139367
182	exp(C1orf63)	-|	Homo sapiens		lymphatic endothelium|skin	endothelial cell		17116732
183	exp(C1QA)	-|	Mus musculus			fibroblast		15837794
183	exp(C1QA)	->	Mus musculus			t-cell		12972399
184	exp(C1QB)	->	Rattus norvegicus			adipocyte		12401708
184	exp(C1QB)	->	Rattus norvegicus		liver			12401708
185	exp(C1QBP)	->	Mus musculus			fibroblast		15837794
186	exp(C1QC)	->	Mus musculus			t-cell		12972399
187	exp(C1R)	->	Homo sapiens			neuron	immortalized cell line	10630213
187	exp(C1R)	->	Homo sapiens		lymphatic endothelium|skin	endothelial cell		17116732
188	exp(C1RL)	->	Homo sapiens			monocyte		15358180
188	exp(C1RL)	->	Homo sapiens			dendritic cell		15358180
188	exp(C1RL)	->	Homo sapiens		lymphatic endothelium|skin	endothelial cell		17116732
189	exp(C1S)	->	Homo sapiens			neuron	immortalized cell line	10630213
189	exp(C1S)	->	Homo sapiens		lymphatic endothelium|skin	endothelial cell		17116732
189	exp(C1S)	->	Homo sapiens			fibroblast		12746311
189	exp(C1S)	->	Homo sapiens		lymphatic endothelium|skin	endothelial cell		17116732
190	exp(C2orf3)	-|	Mus musculus			fibroblast		15837794
191	exp(C3)	->	Rattus norvegicus			adipocyte		12401708
191	exp(C3)	->	Homo sapiens					8283050
191	exp(C3)	->	Mus musculus			fibroblast		12221085
191	exp(C3)	->	Rattus norvegicus		liver			12401708
191	exp(C3)	->	Homo sapiens					10707928
191	exp(C3)	->	Mus musculus			t-cell		12972399
191	exp(C3)	->	Homo sapiens		lymphatic endothelium|skin	endothelial cell		17116732
191	exp(C3)	->	Mus musculus		aorta	smooth muscle cell		20139367
191	exp(C3)	->	Rattus norvegicus	vascular smooth muscle				10480555
191	exp(C3)	->	Homo sapiens		liver			3138137
191	exp(C3)	->	Rattus norvegicus		liver			12401708
191	exp(C3)	->	Rattus norvegicus		liver	epithelial cell		9050747
191	exp(C3)	->	Homo sapiens			Renal Epithelial Cell		12234299
191	exp(C3)	->	Rattus norvegicus					8283050
191	exp(C3)	->	Homo sapiens			neuron	immortalized cell line	10630213
192	exp(C3AR1)	-|	Mus musculus			fibroblast		15837794
193	exp(C3orf58)	-|	Homo sapiens				HUVEC cell line	17008592
194	exp(C4A)	-|	Rattus norvegicus			adipocyte		12401708
194	exp(C4A)	-|	Rattus norvegicus		liver			12401708
194	exp(C4A)	->	Rattus norvegicus	vascular smooth muscle				10480555
195	exp(C4BPA)	->	Rattus norvegicus				Fao cell line	1339286
195	exp(C4BPA)	->	Rattus norvegicus					1339286
195	exp(C4BPA)	->	Rattus norvegicus		liver			12401708
196	exp(C4BPB)	->	Rattus norvegicus				Fao cell line	1339286
196	exp(C4BPB)	->	Rattus norvegicus					1339286
197	exp(C4orf30)	-|	Homo sapiens		lymphatic endothelium|skin	endothelial cell		17116732
198	exp(C4orf34)	-|	Homo sapiens		lymphatic endothelium|skin	endothelial cell		17116732
199	exp(C5AR1)	->	Rattus norvegicus			respiratory epithelial cell		11823527
200	exp(C6orf10)	->	Homo sapiens		lymphatic endothelium|skin	endothelial cell		17116732
200	exp(C6orf10)	->	Homo sapiens		lymphatic endothelium|skin	endothelial cell		17116732
201	exp(C6orf15)	->	Homo sapiens		lymphatic endothelium|skin	endothelial cell		17116732
201	exp(C6orf15)	->	Homo sapiens		lymphatic endothelium|skin	endothelial cell		17116732
202	exp(C8orf4)	->	Homo sapiens			umbilical vein endothelial cell		14715628
203	exp(C9)	->	Rattus norvegicus	vascular smooth muscle				10480555
204	exp(C9orf16)	-|	Mus musculus		aorta	smooth muscle cell		20139367
205	exp(C9orf46)	->	Homo sapiens		lymphatic endothelium|skin	endothelial cell		17116732
206	exp(CA2)	->	Homo sapiens		pancreas			7529022
206	exp(CA2)	-|	Mus musculus				3T3-L1 cell line	11978627
207	exp(CA3)	-|	Mus musculus		lung			12972399
207	exp(CA3)	-|	Mus musculus				3T3-L1 cell line	11978627
208	exp(CA4)	-|	Mus musculus			fibroblast		15837794
209	exp(CABLES1)	-|	Homo sapiens		lymphatic endothelium|skin	endothelial cell		17116732
210	exp(CALB1)	->	Rattus norvegicus			astrocyte		8583504
210	exp(CALB1)	-|	Mus musculus		kidney			18266230
211	exp(CALCR)	->	Homo sapiens					12898703
212	exp(CALCRL)	-|	Homo sapiens	vascular smooth muscle				15245870
212	exp(CALCRL)	-|	Homo sapiens	vascular smooth muscle	coronary artery			15245870
212	exp(CALCRL)	-|	Homo sapiens				HUVEC cell line	17008592
213	exp(CALHM2)	-|	Homo sapiens				HUVEC cell line	17008592
214	exp(CALR)	->	Rattus norvegicus			adipocyte		12401708
214	exp(CALR)	->	Rattus norvegicus		liver			12401708
215	exp(CAMK2B)	->	Homo sapiens		lymphatic endothelium|skin	endothelial cell		17116732
216	exp(CAMLG)	-|	Mus musculus			fibroblast		15837794
217	exp(CAMTA2)	-|	Homo sapiens				HepG2 cell line	16241860
218	exp(CANX)	-|	Mus musculus			fibroblast		15837794
219	exp(CAPG)	-|	Mus musculus			fibroblast		15837794
220	exp(CAPN5)	-|	Mus musculus			fibroblast		15837794
221	exp(CAPN6)	-|	Mus musculus		aorta	smooth muscle cell		20139367
222	exp(CAPRIN1)	->	Mus musculus			t-cell		12972399
222	exp(CAPRIN1)	->	Mus musculus			fibroblast		15837794
223	exp(CARD10)	-|	Homo sapiens		lymphatic endothelium|skin	endothelial cell		17116732
224	exp(CASP1)	->	Rattus norvegicus			adipocyte		12401708
224	exp(CASP1)	->	Homo sapiens					10446854
224	exp(CASP1)	->	Homo sapiens	vascular tissue	aorta	smooth muscle cell		15378733
225	exp(CASP12)	-|	Mus musculus			fibroblast		15837794
226	exp(CASP2)	-|	Homo sapiens		lymphatic endothelium|skin	endothelial cell		17116732
227	exp(CASP3)	->	Homo sapiens					14505549
227	exp(CASP3)	-|	Homo sapiens					14505549
228	exp(CASP4)	->	Mus musculus				3T3-L1 cell line	11978627
228	exp(CASP4)	->	Mus musculus		aorta	smooth muscle cell		20139367
229	exp(CASP6)	->	Mus musculus			fibroblast		14551216
230	exp(CASP7)	->	Mus musculus			fibroblast		14551216
231	exp(CASP8)	->	Homo sapiens				carcinoma of colon	10784420
232	exp(CAT)	-|	Mus musculus				3T3-L1 cell line	11978627
233	exp(CCBP2)	->	Homo sapiens	vascular tissue	aorta	smooth muscle cell		15378733
234	exp(CCDC14)	->	Homo sapiens		lymphatic endothelium|skin	endothelial cell		17116732
235	exp(CCDC43)	-|	Mus musculus			fibroblast		15837794
236	exp(CCDC52)	-|	Mus musculus		aorta	smooth muscle cell		20139367
237	exp(CCDC86)	-|	Mus musculus				3T3-L1 cell line	14530283
238	exp(CCL1)	->	Mus musculus		spinal cord			15294957
239	exp(CCL11)	->	Homo sapiens			adipocyte		17066518
239	exp(CCL11)	->	Homo sapiens			smooth muscle cell		11056090
239	exp(CCL11)	->	Homo sapiens			smooth muscle cell		11056090
240	exp(CCL13)	->	Homo sapiens		skin	fibroblast		10049733
241	exp(CCL14)	-|	Homo sapiens		lymphatic endothelium|skin	endothelial cell		17116732
242	exp(CCL15)	->
243	exp(CCL17)	->	Homo sapiens					12615364
243	exp(CCL17)	->	Mus musculus			t-cell		12972399
244	exp(CCL19)	->	Homo sapiens					12949243
244	exp(CCL19)	->	Mus musculus			t-cell		12972399
245	exp(CCL2)	->	Homo sapiens					12898703
245	exp(CCL2)	->	Homo sapiens			endothelial cell		20664910
245	exp(CCL2)	->	Homo sapiens					9857893
245	exp(CCL2)	->	Homo sapiens					16274303
245	exp(CCL2)	->	Homo sapiens				HUVEC cell line	15322249
245	exp(CCL2)	->	Homo sapiens					9292787
245	exp(CCL2)	->	Homo sapiens				HUVEC cell line	16636195
245	exp(CCL2)	->	Homo sapiens			smooth muscle cell		11056090
245	exp(CCL2)	->	Mus musculus			fibroblast		15837794
245	exp(CCL2)	->	Homo sapiens		lymphatic endothelium|skin	endothelial cell		17116732
245	exp(CCL2)	->	Homo sapiens			umbilical vein endothelial cell		14715628
245	exp(CCL2)	->	Homo sapiens			adipocyte		17066518
245	exp(CCL2)	->	Homo sapiens					11027549
245	exp(CCL2)	->	Mus musculus		aorta	smooth muscle cell		20139367
245	exp(CCL2)	->	Mus musculus				3T3-L1 cell line	11978627
245	exp(CCL2)	->	Homo sapiens				HUVEC cell line	17008592
245	exp(CCL2)	->	Mus musculus		spinal cord			15294957
246	exp(CCL20)	->	Homo sapiens		lymphatic endothelium|skin	endothelial cell		17116732
246	exp(CCL20)	->	Homo sapiens				HUVEC cell line	17008592
246	exp(CCL20)	->	Homo sapiens					12949243
246	exp(CCL20)	->	Homo sapiens			umbilical vein endothelial cell		14715628
246	exp(CCL20)	->	Homo sapiens	vascular tissue	aorta	smooth muscle cell		15378733
247	exp(CCL22)	->	Homo sapiens					12670721
247	exp(CCL22)	->	Homo sapiens					11352815
248	exp(CCL28)	->	Homo sapiens					16581045
249	exp(CCL3)	->	Homo sapiens					11064099
250	exp(CCL4)	->	Homo sapiens			neutrophil		15994259
250	exp(CCL4)	->	Homo sapiens					11064099
251	exp(CCL5)	->	Homo sapiens		breast			12559043
251	exp(CCL5)	->	Homo sapiens		lymphatic endothelium|skin	endothelial cell		17116732
251	exp(CCL5)	->	Homo sapiens				A549 cell line	9242696
251	exp(CCL5)	->	Homo sapiens					12898703
251	exp(CCL5)	->	Homo sapiens		lymphatic endothelium|skin	endothelial cell		17116732
251	exp(CCL5)	->	Homo sapiens				A549 cell line	17207890
251	exp(CCL5)	->	Homo sapiens	vascular tissue	aorta	smooth muscle cell		15378733
251	exp(CCL5)	->	Homo sapiens					11064099
251	exp(CCL5)	->	Mus musculus		aorta	smooth muscle cell		20139367
251	exp(CCL5)	->	Homo sapiens		lung	epithelial cell		9242696
251	exp(CCL5)	->	Mus musculus				3T3-L1 cell line	11978627
251	exp(CCL5)	->	Mus musculus			fibroblast		12221085
251	exp(CCL5)	->	Homo sapiens				A549 cell line	9242696
251	exp(CCL5)	->	Mus musculus			fibroblast		12221085
252	exp(CCL7)	->	Mus musculus			fibroblast		12221085
252	exp(CCL7)	->	Mus musculus			fibroblast		12221085
252	exp(CCL7)	->	Mus musculus				3T3-L1 cell line	11978627
252	exp(CCL7)	->	Mus musculus			t-cell		12972399
252	exp(CCL7)	->	Mus musculus			fibroblast		15837794
252	exp(CCL7)	->	Mus musculus		aorta	smooth muscle cell		20139367
253	exp(CCL8)	->	Mus musculus			t-cell		12972399
254	exp(CCNA1)	-|	Homo sapiens			umbilical vein endothelial cell		14715628
254	exp(CCNA1)	-|	Homo sapiens				HUVEC cell line	16617158
255	exp(CCNA2)	-|	Homo sapiens					12193463
256	exp(CCND1)	->	Rattus norvegicus	vascular smooth muscle				20308528
256	exp(CCND1)	->	Homo sapiens				T47D cell line	16331275
257	exp(CCND2)	-|	Homo sapiens		lymphatic endothelium|skin	endothelial cell		17116732
257	exp(CCND2)	->	Homo sapiens			hepatocyte		12379708
258	exp(CCNE1)	->	Homo sapiens			hepatocyte		12379708
259	exp(CCNE2)	-|	Homo sapiens			umbilical vein endothelial cell		14715628
260	exp(CCNG2)	-|	Mus musculus			fibroblast		15837794
261	exp(CCR1)	->	Mus musculus			fibroblast		12221085
262	exp(CCR10)	->	Homo sapiens		lymphatic endothelium|skin	endothelial cell		17116732
263	exp(CCR2)	-|	Homo sapiens				THP-1 cell line	9639497
263	exp(CCR2)	->	Homo sapiens				HUVEC cell line	10479649
264	exp(CCR4)	->	Homo sapiens					11903822
265	exp(CCR5)	-|	Homo sapiens			peripheral blood monocyte		10490959
265	exp(CCR5)	->	Homo sapiens	vascular tissue	aorta	smooth muscle cell		15378733
265	exp(CCR5)	->	Mus musculus			t-cell		12972399
265	exp(CCR5)	->	Homo sapiens					11903822
266	exp(CCRN4L)	->	Mus musculus			fibroblast		12221085
267	exp(CCT3)	->	Mus musculus			fibroblast		15837794
268	exp(CCT6A)	->	Mus musculus			fibroblast		15837794
269	exp(CD14)	->	Mus musculus				3T3-L1 cell line	11978627
269	exp(CD14)	->	Homo sapiens					10777809
269	exp(CD14)	->	Homo sapiens			neutrophil		15994259
270	exp(CD163)	-|	Homo sapiens			monocyte		10648003
271	exp(CD19)	->	Mus musculus			t-cell		12972399
272	exp(CD209)	-|	Homo sapiens				THP-1 cell line	15070901
273	exp(CD36)	->	Rattus norvegicus		liver			12401708
273	exp(CD36)	->	Rattus norvegicus			adipocyte		12401708
273	exp(CD36)	->	Rattus norvegicus		liver			12401708
274	exp(CD37)	->	Mus musculus			t-cell		12972399
274	exp(CD37)	->	Rattus norvegicus			adipocyte		12401708
275	exp(CD38)	->	Homo sapiens	vascular tissue	aorta	smooth muscle cell		15378733
275	exp(CD38)	->	Homo sapiens					14563702
276	exp(CD3E)	-|	Mus musculus			fibroblast		15837794
277	exp(CD4)	->	Homo sapiens					8690465
277	exp(CD4)	->	Homo sapiens			eosinophil		10353986
277	exp(CD4)	-|	Homo sapiens					7586702
278	exp(CD40)	->	Homo sapiens			endothelial cell		11739273
278	exp(CD40)	->	Homo sapiens					11739273
278	exp(CD40)	->	Mus musculus			dendritic cell		14511233
279	exp(CD44)	-|	Homo sapiens			neutrophil		1721026
279	exp(CD44)	-|	Homo sapiens			neutrophil		1721026
279	exp(CD44)	->	Rattus norvegicus			adipocyte		12401708
279	exp(CD44)	->	Homo sapiens					12421945
279	exp(CD44)	->	Homo sapiens			neutrophil		15994259
279	exp(CD44)	->	Mus musculus					8354694
280	exp(CD47)	->	Homo sapiens		lymphatic endothelium|skin	endothelial cell		17116732
280	exp(CD47)	->	Homo sapiens		lymphatic endothelium|skin	endothelial cell		17116732
280	exp(CD47)	->	Homo sapiens		lymphatic endothelium|skin	endothelial cell		17116732
281	exp(CD52)	->	Mus musculus			t-cell		12972399
282	exp(CD55)	-|	Homo sapiens		lymphatic endothelium|skin	endothelial cell		17116732
282	exp(CD55)	->	Mus musculus		aorta	smooth muscle cell		20139367
282	exp(CD55)	->	Rattus norvegicus	vascular smooth muscle				10480555
282	exp(CD55)	->	Mus musculus		aorta	smooth muscle cell		20139367
282	exp(CD55)	->	Mus musculus		aorta	smooth muscle cell		20139367
283	exp(CD58)	->	Homo sapiens			neutrophil		15994259
284	exp(CD59)	-|	Rattus norvegicus	vascular smooth muscle				10480555
285	exp(CD69)	->	Homo sapiens				HUVEC cell line	16617158
285	exp(CD69)	->	Homo sapiens			umbilical vein endothelial cell		14715628
285	exp(CD69)	->	Homo sapiens			neutrophil		15994259
285	exp(CD69)	->	Homo sapiens				HUVEC cell line	17008592
285	exp(CD69)	->	Homo sapiens				HUVEC cell line	15322249
285	exp(CD69)	->	Homo sapiens				K-562 cell line	7665567
286	exp(CD72)	->	Mus musculus			t-cell		12972399
287	exp(CD74)	->	Mus musculus				3T3-L1 cell line	11978627
287	exp(CD74)	->	Mus musculus		aorta	smooth muscle cell		20139367
288	exp(CD79A)	->	Mus musculus			t-cell		12972399
289	exp(CD79B)	->	Mus musculus			t-cell		12972399
290	exp(CD80)	->	Mus musculus			dendritic cell		12486107
291	exp(CD82)	->	Homo sapiens				U937 cell line	7790779
292	exp(CD83)	->	Homo sapiens				LoVo cell line	16418393
292	exp(CD83)	->	Homo sapiens			dendritic cell		12391186
292	exp(CD83)	->	Homo sapiens					15454113
292	exp(CD83)	->	Homo sapiens			neutrophil		15994259
293	exp(CD86)	->	Homo sapiens					9573027
294	exp(CDC2)	->	Mus musculus			fibroblast		15837794
295	exp(CDC25A)	->	Homo sapiens		lymphatic endothelium|skin	endothelial cell		17116732
296	exp(CDC42EP2)	->
297	exp(CDC42EP3)	->	Homo sapiens	vascular tissue	aorta	smooth muscle cell		15378733
298	exp(CDC45L)	->	Homo sapiens		lymphatic endothelium|skin	endothelial cell		17116732
299	exp(CDC6)	->	Homo sapiens		lymphatic endothelium|skin	endothelial cell		17116732
299	exp(CDC6)	->	Homo sapiens		lymphatic endothelium|skin	endothelial cell		17116732
300	exp(CDC7)	->	Homo sapiens		lymphatic endothelium|skin	endothelial cell		17116732
301	exp(CDCA5)	->	Homo sapiens		lymphatic endothelium|skin	endothelial cell		17116732
302	exp(CDCA7)	->	Homo sapiens		lymphatic endothelium|skin	endothelial cell		17116732
303	exp(CDH1)	-|	Homo sapiens					12203119
304	exp(CDH13)	->	Mus musculus			fibroblast		12221085
305	exp(CDH5)	-|	Homo sapiens					12010652
306	exp(CDK2AP1)	->	Mus musculus			fibroblast		15837794
307	exp(CDK3)	->
308	exp(CDKN1A)	->	Homo sapiens					8600160
308	exp(CDKN1A)	->	Mus musculus			fibroblast		15837794
308	exp(CDKN1A)	->	Homo sapiens			umbilical vein endothelial cell		15752352
309	exp(CDKN1C)	-|	Mus musculus				3T3-L1 cell line	11978627
310	exp(CDKN2C)	-|	Homo sapiens	vascular tissue		endothelial cell		16617158
310	exp(CDKN2C)	-|	Mus musculus				3T3-L1 cell line	11978627
311	exp(CDON)	-|	Homo sapiens					12110289
312	exp(CEACAM5)	->	Homo sapiens					8068303
313	exp(CEBPA)	-|	Mus musculus			adipocyte
313	exp(CEBPA)	-|	Mus musculus			macrophage		10976009
313	exp(CEBPA)	-|	Mus musculus				3T3-L1 cell line	11978627
313	exp(CEBPA)	-|	Mus musculus				3T3-L1 cell line
313	exp(CEBPA)	-|	Homo sapiens			brown adipocyte		9492058
314	exp(CEBPB)	-|	Homo sapiens			brown adipocyte		9492058
314	exp(CEBPB)	->	Mus musculus			astrocyte		10594926
314	exp(CEBPB)	->	Rattus norvegicus		liver			12401708
314	exp(CEBPB)	->	Mus musculus			macrophage		10976009
314	exp(CEBPB)	->	Rattus norvegicus			adipocyte		12401708
314	exp(CEBPB)	->	Mus musculus				3T3-L1 cell line	11978627
314	exp(CEBPB)	->	Mus musculus			fibroblast		12221085
314	exp(CEBPB)	->	Mus musculus			fibroblast		12221085
315	exp(CEBPD)	-|	Mus musculus					15284209
315	exp(CEBPD)	->	Mus musculus			fibroblast		12221085
315	exp(CEBPD)	->	Homo sapiens					10464291
315	exp(CEBPD)	->	Mus musculus			macrophage		10976009
315	exp(CEBPD)	->	Mus musculus			astrocyte		10594926
316	exp(CENPE)	->	Homo sapiens		lymphatic endothelium|skin	endothelial cell		17116732
317	exp(CENPK)	->	Homo sapiens		lymphatic endothelium|skin	endothelial cell		17116732
318	exp(CENPL)	->	Homo sapiens		lymphatic endothelium|skin	endothelial cell		17116732
319	exp(CEP152)	->	Homo sapiens		lymphatic endothelium|skin	endothelial cell		17116732
320	exp(CERK)	-|	Mus musculus				3T3-L1 cell line	14530283
321	exp(CES1)	-|	Rattus norvegicus		liver			12401708
322	exp(CETN2)	-|	Mus musculus				3T3-L1 cell line	11978627
323	exp(CFB)	->	Mus musculus		liver			3138137
323	exp(CFB)	->	Homo sapiens		lymphatic endothelium|skin	endothelial cell		17116732
323	exp(CFB)	->	Homo sapiens		liver			2429991
323	exp(CFB)	->	Rattus norvegicus			adipocyte		12401708
323	exp(CFB)	->	Rattus norvegicus		liver			12401708
324	exp(CFD)	-|	Rattus norvegicus			adipocyte		12401708
324	exp(CFD)	-|	Mus musculus			t-cell		12972399
324	exp(CFD)	-|	Rattus norvegicus		liver			12401708
325	exp(CFL1)	-|	Homo sapiens	endothelium				12877984
326	exp(CFL2)	-|	Mus musculus			t-cell		12972399
327	exp(CFLAR)	->	Homo sapiens			hepatocyte		12379708
327	exp(CFLAR)	->	Homo sapiens				LoVo cell line	16418393
327	exp(CFLAR)	->	Homo sapiens	vascular tissue		endothelial cell		16617158
328	exp(CFP)	->	Rattus norvegicus		liver			12401708
328	exp(CFP)	->	Mus musculus			t-cell		12972399
329	exp(CFTR)	-|	Homo sapiens					7526699
330	exp(CH25H)	->	Mus musculus			fibroblast		12221085
331	exp(CHEK2)	->	Homo sapiens		lymphatic endothelium|skin	endothelial cell		17116732
332	exp(CHI3L1)	->	Homo sapiens		alveolus	macrophage		18802121
332	exp(CHI3L1)	->	Mus musculus			t-cell		12972399
333	exp(CHP)	-|	Mus musculus				3T3-L1 cell line	11978627
334	exp(CHRM2)	-|	Homo sapiens					8955085
335	exp(CHST2)	->	Mus musculus				3T3-L1 cell line	11978627
336	exp(CHST5)	->	Homo sapiens		lymphatic endothelium|skin	endothelial cell		17116732
337	exp(CIDEA)	-|	Homo sapiens			adipocyte		15919794
338	exp(CIDEC)	-|	Mus musculus				3T3-L1 cell line	11978627
339	exp(CIITA)	-|	Homo sapiens					10415044
340	exp(CITED2)	-|	Homo sapiens			umbilical vein endothelial cell		14715628
341	exp(CITED4)	->	Homo sapiens				HUVEC cell line	17008592
342	exp(CLCN3)	->	Mus musculus				3T3-L1 cell line	11978627
343	exp(CLDN1)	->	Homo sapiens	vascular tissue		endothelial cell		16617158
343	exp(CLDN1)	->	Homo sapiens		lymphatic endothelium|skin	endothelial cell		17116732
343	exp(CLDN1)	->	Homo sapiens		lymphatic endothelium|skin	endothelial cell		17116732
344	exp(CLEC11A)	->	Mus musculus			t-cell		12972399
345	exp(CLEC1A)	->	Homo sapiens		lymphatic endothelium|skin	endothelial cell		17116732
346	exp(CLEC4E)	->	Mus musculus			macrophage		10528209
347	exp(CLIC1)	->	Homo sapiens					15190104
348	exp(CLIC4)	->	Homo sapiens					16358817
349	exp(CLN8)	-|	Homo sapiens		lymphatic endothelium|skin	endothelial cell		17116732
350	exp(CLTCL1)	->	Homo sapiens				LoVo cell line	16418393
351	exp(CLU)	->	Mus musculus				3T3-L1 cell line	11978627
351	exp(CLU)	->	Rattus norvegicus			adipocyte		12401708
351	exp(CLU)	->	Rattus norvegicus		liver			12401708
351	exp(CLU)	->	Mus musculus			fibroblast		12221085
351	exp(CLU)	->	Mus musculus			fibroblast		12221085
352	exp(CMKLR1)	-|	Mus musculus			macrophage		16863918
353	exp(CNKSR3)	->	Homo sapiens		lymphatic endothelium|skin	endothelial cell		17116732
354	exp(CNN1)	-|	Homo sapiens			mesangial cell		11805159
355	exp(CNTNAP3)	-|	Homo sapiens		lymphatic endothelium|skin	endothelial cell		17116732
355	exp(CNTNAP3)	-|	Homo sapiens		lymphatic endothelium|skin	endothelial cell		17116732
356	exp(COL1A1)	-|	Homo sapiens					15133851
356	exp(COL1A1)	-|	Rattus norvegicus			hepatic stellate cell		9247485
356	exp(COL1A1)	-|	Rattus norvegicus			adipocyte		12401708
356	exp(COL1A1)	-|	Rattus norvegicus		liver			12401708
356	exp(COL1A1)	->	Homo sapiens					15225371
357	exp(COL3A1)	->	Homo sapiens			hepatocyte		12379708
357	exp(COL3A1)	-|	Homo sapiens					9536233
358	exp(COL5A1)	-|	Rattus norvegicus			adipocyte		12401708
358	exp(COL5A1)	-|	Rattus norvegicus		liver			12401708
359	exp(COL8A2)	->	Homo sapiens		lymphatic endothelium|skin	endothelial cell		17116732
360	exp(COPS3)	->	Mus musculus			fibroblast		15837794
361	exp(COPS5)	->	Mus musculus			fibroblast		15837794
362	exp(COPS7A)	-|	Mus musculus			fibroblast		15837794
363	exp(COQ3)	->	Homo sapiens		lymphatic endothelium|skin	endothelial cell		17116732
364	exp(CP)	->	Rattus norvegicus		liver			12401708
364	exp(CP)	->	Rattus norvegicus			adipocyte		12401708
364	exp(CP)	->	Mus musculus				3T3-L1 cell line	11978627
364	exp(CP)	->	Mus musculus			fibroblast		12221085
365	exp(CPE)	-|	Rattus norvegicus	skeletal muscle				12401708
365	exp(CPE)	-|	Rattus norvegicus		liver			12401708
366	exp(CPT1A)	-|	Homo sapiens		lymphatic endothelium|skin	endothelial cell		17116732
366	exp(CPT1A)	-|	Homo sapiens		lymphatic endothelium|skin	endothelial cell		17116732
366	exp(CPT1A)	-|	Homo sapiens		lymphatic endothelium|skin	endothelial cell		17116732
366	exp(CPT1A)	-|	Rattus norvegicus		liver			12401708
366	exp(CPT1A)	->	Mus musculus				3T3-L1 cell line	11978627
366	exp(CPT1A)	->	Rattus norvegicus			adipocyte		12401708
367	exp(CPT2)	-|	Rattus norvegicus		liver			12401708
368	exp(CR1L)	->	Rattus norvegicus	vascular smooth muscle				10480555
369	exp(CR2)	->	Mus musculus			t-cell		12972399
370	exp(CRADD)	->	Mus musculus			fibroblast		14551216
371	exp(CREB1)	-|	Mus musculus			fibroblast		15837794
371	exp(CREB1)	->	Homo sapiens					11988318
372	exp(CREB3L3)	->	Mus musculus			hepatocyte		16469704
373	exp(CRHR1)	->	Homo sapiens					12898703
374	exp(CROT)	-|	Rattus norvegicus		liver			12401708
374	exp(CROT)	->	Rattus norvegicus			adipocyte		12401708
375	exp(CRP)	->	Homo sapiens					11937016
375	exp(CRP)	->	Homo sapiens			peripheral blood mononuclear cell		17100775
376	exp(CRYAB)	->	Homo sapiens			astrocyte		10814778
376	exp(CRYAB)	->	Mus musculus			fibroblast		15837794
377	exp(CSAD)	->
378	exp(CSDA)	->	Mus musculus			fibroblast		15837794
379	exp(CSF1)	->	Homo sapiens			umbilical vein endothelial cell		14715628
379	exp(CSF1)	->	Mus musculus				3T3-L1 cell line	11978627
379	exp(CSF1)	->	Mus musculus			fibroblast		12221085
379	exp(CSF1)	->	Homo sapiens	vascular tissue		endothelial cell		1739124
379	exp(CSF1)	->	Homo sapiens	vascular tissue		smooth muscle cell		1739124
379	exp(CSF1)	->	Homo sapiens				HL60 cell line	1912581
379	exp(CSF1)	->	Homo sapiens		lymphatic endothelium|skin	endothelial cell		17116732
379	exp(CSF1)	->	Homo sapiens			dendritic cell		10395651
379	exp(CSF1)	->	Homo sapiens				HUVEC cell line	17008592
379	exp(CSF1)	->	Mus musculus		aorta	smooth muscle cell		20139367
379	exp(CSF1)	->	Homo sapiens		coronary artery	endothelial cell
380	exp(CSF2)	->	Homo sapiens			umbilical vein endothelial cell		14715628
380	exp(CSF2)	->	Homo sapiens		lung	bronchial epithelial cell		12600818
380	exp(CSF2)	->	Homo sapiens		bronchus	epithelial cell		12034575
380	exp(CSF2)	->	Homo sapiens		lung	bronchial epithelial cell		10903772
380	exp(CSF2)	->	Mus musculus			fibroblast		12221085
380	exp(CSF2)	->	Homo sapiens				HUVEC cell line	15322249
380	exp(CSF2)	->	Homo sapiens				HUVEC cell line	16617158
381	exp(CSF2RB)	->	Homo sapiens				HUVEC cell line	15322249
381	exp(CSF2RB)	->	Rattus norvegicus			adipocyte		12401708
382	exp(CSF3)	->	Homo sapiens			dendritic cell		10395651
382	exp(CSF3)	->	Homo sapiens					12898703
382	exp(CSF3)	->	Homo sapiens					11011119
383	exp(CSF3R)	-|	Homo sapiens			neutrophil		10729720
384	exp(CSRP2)	->	Mus musculus			fibroblast		15837794
385	exp(CSRP3)	->	Mus musculus			fibroblast		15837794
386	exp(CST3)	-|	Homo sapiens					12600886
387	exp(CST7)	->	Mus musculus			fibroblast		15837794
388	exp(CTF1)	-|	Rattus norvegicus			adipocyte		12401708
388	exp(CTF1)	-|	Rattus norvegicus		liver			12401708
389	exp(CTGF)	-|	Homo sapiens			vascular endothelium		12522127
389	exp(CTGF)	->	Homo sapiens					11509128
390	exp(CTHRC1)	->	Homo sapiens				HUVEC cell line	17008592
391	exp(CTNND1)	-|	Homo sapiens		lymphatic endothelium|skin	endothelial cell		17116732
392	exp(CTPS)	->	Mus musculus			fibroblast		15837794
392	exp(CTPS)	->	Homo sapiens		lymphatic endothelium|skin	endothelial cell		17116732
393	exp(CTSB)	-|	Rattus norvegicus		liver			12401708
393	exp(CTSB)	-|	Rattus norvegicus		liver			12401708
393	exp(CTSB)	-|	Rattus norvegicus	skeletal muscle				12401708
394	exp(CTSF)	->	Mus musculus			fibroblast		12221085
395	exp(CTSH)	->	Homo sapiens		lymphatic endothelium|skin	endothelial cell		17116732
396	exp(CTSK)	->	Mus musculus			t-cell		12972399
397	exp(CTSS)	->	Homo sapiens		lymphatic endothelium|skin	endothelial cell		17116732
397	exp(CTSS)	->	Homo sapiens		lymphatic endothelium|skin	endothelial cell		17116732
397	exp(CTSS)	->	Homo sapiens					12600886
397	exp(CTSS)	->	Homo sapiens		cervix	smooth muscle cell		10362800
397	exp(CTSS)	->	Homo sapiens		lymphatic endothelium|skin	endothelial cell		17116732
397	exp(CTSS)	->	Homo sapiens	vascular tissue	aorta	smooth muscle cell		15378733
398	exp(CTSZ)	->	Mus musculus			fibroblast		12221085
399	exp(CX3CL1)	->	Mus musculus			fibroblast		12221085
399	exp(CX3CL1)	->	Homo sapiens		lymphatic endothelium|skin	endothelial cell		17116732
399	exp(CX3CL1)	->	Rattus norvegicus					12631113
399	exp(CX3CL1)	->	Homo sapiens				HUVEC cell line	15322249
399	exp(CX3CL1)	->	Mus musculus				3T3-L1 cell line	11978627
399	exp(CX3CL1)	->	Rattus norvegicus	vascular smooth muscle				16989870
399	exp(CX3CL1)	->	Homo sapiens					15111313
399	exp(CX3CL1)	->	Homo sapiens				HUVEC cell line	17008592
399	exp(CX3CL1)	->	Homo sapiens				HUVEC cell line	16617158
399	exp(CX3CL1)	->	Homo sapiens			umbilical vein endothelial cell		14715628
400	exp(CX3CR1)	->	Homo sapiens					12729461
400	exp(CX3CR1)	->	Homo sapiens	vascular tissue	aorta	smooth muscle cell		15378733
401	exp(CXADR)	-|	Mus musculus			fibroblast		15837794
401	exp(CXADR)	-|	Homo sapiens				HUVEC cell line	17008592
401	exp(CXADR)	-|	Homo sapiens			umbilical vein endothelial cell		14715628
401	exp(CXADR)	-|	Homo sapiens				HUVEC cell line	16617158
402	exp(CXCL1)	-|	Mus musculus				3T3-L1 cell line	14530283
402	exp(CXCL1)	->	Homo sapiens				LoVo cell line	16418393
402	exp(CXCL1)	->	Homo sapiens				HUVEC cell line	15322249
402	exp(CXCL1)	->	Mus musculus					11668027
402	exp(CXCL1)	->	Homo sapiens		bronchus	epithelial cell		12034575
402	exp(CXCL1)	->	Homo sapiens					1906501
402	exp(CXCL1)	->	Homo sapiens				HUVEC cell line	17008592
402	exp(CXCL1)	->	Homo sapiens			umbilical vein endothelial cell		14715628
402	exp(CXCL1)	->	Homo sapiens				LoVo cell line	16418393
402	exp(CXCL1)	->	Homo sapiens	vascular tissue	aorta	smooth muscle cell		15378733
403	exp(CXCL10)	->	Mus musculus			fibroblast		15837794
403	exp(CXCL10)	->	Homo sapiens	vascular tissue	aorta	smooth muscle cell		15378733
403	exp(CXCL10)	->	Homo sapiens					12949243
403	exp(CXCL10)	->	Mus musculus				3T3-L1 cell line	11978627
404	exp(CXCL11)	->	Homo sapiens				HUVEC cell line	15322249
404	exp(CXCL11)	->	Homo sapiens	vascular tissue	aorta	smooth muscle cell		15378733
405	exp(CXCL12)	->	Mus musculus				3T3-L1 cell line	11978627
405	exp(CXCL12)	->	Mus musculus			fibroblast		12221085
405	exp(CXCL12)	->	Mus musculus			t-cell		12972399
405	exp(CXCL12)	->	Homo sapiens					11064099
405	exp(CXCL12)	->	Mus musculus			fibroblast		12221085
406	exp(CXCL13)	->	Mus musculus			t-cell		12972399
407	exp(CXCL16)	->	Mus musculus		aorta	smooth muscle cell		20139367
408	exp(CXCL2)	->	Homo sapiens				HUVEC cell line	16617158
408	exp(CXCL2)	->	Homo sapiens		lymphatic endothelium|skin	endothelial cell		17116732
408	exp(CXCL2)	->	Mus musculus		liver			11668027
408	exp(CXCL2)	->	Homo sapiens				HUVEC cell line	15322249
408	exp(CXCL2)	->	Homo sapiens				HUVEC cell line	17008592
408	exp(CXCL2)	->	Homo sapiens			umbilical vein endothelial cell		14715628
408	exp(CXCL2)	->	Homo sapiens				HT29 cell line	18835392
409	exp(CXCL3)	->	Homo sapiens				HUVEC cell line	15322249
409	exp(CXCL3)	->	Mus musculus		liver			11668027
409	exp(CXCL3)	->	Homo sapiens				HUVEC cell line	17008592
409	exp(CXCL3)	->	Homo sapiens			umbilical vein endothelial cell		14715628
410	exp(CXCL5)	->	Homo sapiens		lymphatic endothelium|skin	endothelial cell		17116732
410	exp(CXCL5)	->	Homo sapiens		lymphatic endothelium|skin	endothelial cell		17116732
410	exp(CXCL5)	->	Homo sapiens			umbilical vein endothelial cell		14715628
410	exp(CXCL5)	->	Homo sapiens				HUVEC cell line	17008592
411	exp(CXCL6)	->	Homo sapiens				HUVEC cell line	16617158
411	exp(CXCL6)	->	Homo sapiens			umbilical vein endothelial cell		14715628
411	exp(CXCL6)	->	Mus musculus				3T3-L1 cell line	11978627
411	exp(CXCL6)	->	Mus musculus			fibroblast		15837794
411	exp(CXCL6)	->	Homo sapiens				HUVEC cell line	17008592
412	exp(CXCL9)	->	Mus musculus				3T3-L1 cell line	11978627
412	exp(CXCL9)	->	Homo sapiens					12949243
413	exp(CXCR4)	-|	Homo sapiens					11146046
413	exp(CXCR4)	->	Homo sapiens			astrocyte		11160334
414	exp(CXCR7)	->	Homo sapiens				HUVEC cell line	16617158
414	exp(CXCR7)	->	Homo sapiens				HUVEC cell line	15322249
414	exp(CXCR7)	->	Rattus norvegicus		liver			12401708
414	exp(CXCR7)	->	Mus musculus			fibroblast		15837794
414	exp(CXCR7)	->	Rattus norvegicus			adipocyte		12401708
414	exp(CXCR7)	->	Homo sapiens				HUVEC cell line	17008592
415	exp(CYB5A)	->	Homo sapiens		lymphatic endothelium|skin	endothelial cell		17116732
416	exp(CYBA)	-|	Rattus norvegicus		liver			12401708
416	exp(CYBA)	->	Mus musculus			fibroblast		12221085
417	exp(CYFIP1)	->	Mus musculus				3T3-L1 cell line	11978627
418	exp(CYLC2)	->	Homo sapiens	vascular tissue	aorta	smooth muscle cell		15378733
419	exp(CYLD)	->	Homo sapiens	vascular tissue		endothelial cell		16617158
419	exp(CYLD)	->	Homo sapiens		lymphatic endothelium|skin	endothelial cell		17116732
420	exp(CYP11A1)	-|	Homo sapiens					9564825
421	exp(CYP17A1)	-|	Mus musculus					9657065
422	exp(CYP19A1)	->	Homo sapiens			fibroblast		14668813
422	exp(CYP19A1)	->	Homo sapiens			adipocyte		12635173
423	exp(CYP1A1)	-|	Mus musculus			hepatocyte		17588258
423	exp(CYP1A1)	-|	Homo sapiens					9756946
424	exp(CYP1A2)	-|	Homo sapiens					10820145
425	exp(CYP1B1)	-|	Homo sapiens	endothelium				12176889
425	exp(CYP1B1)	->	Mus musculus				3T3-L1 cell line	11978627
425	exp(CYP1B1)	->	Homo sapiens					10403529
426	exp(CYP21A2)	-|	Rattus norvegicus		liver			12401708
427	exp(CYP2E1)	-|	Mus musculus			t-cell		12972399
428	exp(CYP3A4)	-|	Homo sapiens					12419308
429	exp(CYP4V2)	->	Mus musculus			fibroblast		15837794
430	exp(CYP51A1)	->	Rattus norvegicus		liver			12401708
430	exp(CYP51A1)	->	Rattus norvegicus		liver			12401708
431	exp(CYP7A1)	-|	Rattus norvegicus					11278771
431	exp(CYP7A1)	-|	Homo sapiens					11402042
432	exp(CYR61)	->	Mus musculus				3T3-L1 cell line	11978627
433	exp(CYTH3)	->	Mus musculus				3T3-L1 cell line	11978627
434	exp(CYTL1)	-|	Mus musculus		aorta	smooth muscle cell		20139367
435	exp(DAB2)	->	Mus musculus				3T3-L1 cell line	11978627
436	exp(DACH1)	->	Homo sapiens	vascular tissue		endothelial cell		16617158
436	exp(DACH1)	-|	Homo sapiens			umbilical vein endothelial cell		14715628
436	exp(DACH1)	-|	Homo sapiens				HUVEC cell line	16617158
436	exp(DACH1)	-|	Homo sapiens				HUVEC cell line	17008592
437	exp(DARC)	->	Homo sapiens					12697152
438	exp(DBI)	-|	Rattus norvegicus		liver			12401708
439	exp(DBP)	-|	Rattus norvegicus		liver			12401708
440	exp(DBT)	->	Homo sapiens				HUVEC cell line	15322249
441	exp(DCBLD1)	-|	Homo sapiens				HUVEC cell line	17008592
442	exp(DCI)	-|	Rattus norvegicus		liver			12401708
443	exp(DCLK1)	->	Mus musculus		aorta	smooth muscle cell		20139367
443	exp(DCLK1)	->	Mus musculus		aorta	smooth muscle cell		20139367
444	exp(DCN)	->	Mus musculus			hepatocyte		15051727
444	exp(DCN)	->	Mus musculus			fibroblast		12221085
444	exp(DCN)	-|	Homo sapiens					7744809
444	exp(DCN)	-|	Rattus norvegicus		liver			12401708
444	exp(DCN)	-|	Rattus norvegicus	skeletal muscle				12401708
445	exp(DDAH2)	-|	Mus musculus			fibroblast		15837794
446	exp(DDIT3)	->
447	exp(DDR1)	-|	Mus musculus		aorta	smooth muscle cell		20139367
448	exp(DDX19B)	->	Mus musculus		aorta	smooth muscle cell		20139367
449	exp(DDX58)	->	Homo sapiens			keratinocyte		17182220
449	exp(DDX58)	->	Homo sapiens				HUVEC cell line	17008592
449	exp(DDX58)	->	Homo sapiens		lymphatic endothelium|skin	endothelial cell		17116732
450	exp(DDX6)	-|	Mus musculus			t-cell		12972399
451	exp(DEFB4)	->	Homo sapiens		gingiva	epithelial cell		16926414
451	exp(DEFB4)	->	Homo sapiens					12832046
452	exp(DHCR7)	->	Rattus norvegicus		liver			12401708
452	exp(DHCR7)	->	Mus musculus			t-cell		12972399
453	exp(DHFR)	->	Homo sapiens		lymphatic endothelium|skin	endothelial cell		17116732
454	exp(DHX58)	->	Homo sapiens		lymphatic endothelium|skin	endothelial cell		17116732
455	exp(Dlat)	-|	Rattus norvegicus		liver			12401708
455	exp(Dlat)	-|	Rattus norvegicus			adipocyte		12401708
455	exp(Dlat)	->	Rattus norvegicus			adipocyte		12401708
456	exp(DLEC1)	-|	Homo sapiens				HepG2 cell line	16241860
457	exp(DLEU2)	->	Homo sapiens		lymphatic endothelium|skin	endothelial cell		17116732
458	exp(DMBT1)	->	Homo sapiens		intestine			17548659
458	exp(DMBT1)	-|	Rattus norvegicus			adipocyte		12401708
458	exp(DMBT1)	-|	Rattus norvegicus		liver			12401708
459	exp(DNAH12)	->
460	exp(DNAJB1)	-|	Homo sapiens			umbilical vein endothelial cell		14715628
461	exp(DNAJB4)	-|	Homo sapiens				HUVEC cell line	16617158
462	exp(DNAJC16)	->	Mus musculus		aorta	smooth muscle cell		20139367
463	exp(DPEP1)	->	Mus musculus				3T3-L1 cell line	11978627
464	exp(DPEP2)	-|	Homo sapiens		lymphatic endothelium|skin	endothelial cell		17116732
465	exp(DPH2)	->	Mus musculus			fibroblast		15837794
466	exp(DPM2)	->	Mus musculus			fibroblast		15837794
467	exp(DPP4)	->	Homo sapiens					7962267
467	exp(DPP4)	-|	Homo sapiens		lymphatic endothelium|skin	endothelial cell		17116732
468	exp(DPYS)	->	Homo sapiens	vascular tissue	aorta	smooth muscle cell		15378733
468	exp(DPYS)	-|	Mus musculus			fibroblast		15837794
469	exp(DSC1)	-|	Homo sapiens	vascular tissue	aorta	smooth muscle cell		15378733
470	exp(DTYMK)	->	Homo sapiens		lymphatic endothelium|skin	endothelial cell		17116732
471	exp(DUSP1)	->	Rattus norvegicus			mesangial cell		9461593
471	exp(DUSP1)	->	Mus musculus			hepatocyte		15051727
472	exp(DUSP10)	->	Homo sapiens					10391943
473	exp(DUSP16)	->	Homo sapiens		lymphatic endothelium|skin	endothelial cell		17116732
474	exp(DUSP5)	->	Homo sapiens				LoVo cell line	16418393
475	exp(DUSP6)	->	Homo sapiens	vascular tissue		endothelial cell		16617158
476	exp(DUSP8)	-|	Mus musculus			fibroblast		15837794
477	exp(DYNC1I2)	->	Mus musculus				3T3-L1 cell line	11978627
478	exp(DYNC1LI2)	-|	Rattus norvegicus	skeletal muscle				12401708
478	exp(DYNC1LI2)	-|	Rattus norvegicus		liver			12401708
479	exp(DZIP3)	->	Homo sapiens		lymphatic endothelium|skin	endothelial cell		17116732
480	exp(E2F1)	->	Rattus norvegicus	vascular smooth muscle				20308528
481	exp(EBI3)	->	Mus musculus			t-cell		12972399
481	exp(EBI3)	->	Homo sapiens		lymphatic endothelium|skin	endothelial cell		17116732
482	exp(ECE1)	->	Homo sapiens					9032126
483	exp(ECH1)	-|	Rattus norvegicus		liver			12401708
484	exp(EEF1A2)	->	Mus musculus			fibroblast		15837794
485	exp(EEF1D)	-|	Homo sapiens	vascular tissue	aorta	smooth muscle cell		15378733
485	exp(EEF1D)	-|	Homo sapiens				HepG2 cell line	16241860
486	exp(EEF2K)	-|	Rattus norvegicus		liver			12401708
486	exp(EEF2K)	-|	Rattus norvegicus	skeletal muscle				12401708
487	exp(EFNA1)	->	Mus musculus			endothelial cell		7890684
487	exp(EFNA1)	->	Homo sapiens				LoVo cell line	16418393
487	exp(EFNA1)	->	Homo sapiens				HUVEC cell line	15322249
487	exp(EFNA1)	->	Homo sapiens				HUVEC cell line	17008592
487	exp(EFNA1)	->	Homo sapiens			hepatocyte		12379708
487	exp(EFNA1)	->	Homo sapiens			umbilical vein endothelial cell		14715628
487	exp(EFNA1)	->	Homo sapiens				LoVo cell line	16418393
488	exp(EGF)	->	Homo sapiens					1512472
489	exp(EGFR)	->	Homo sapiens					8105469
489	exp(EGFR)	->	Homo sapiens					8430098
490	exp(EGR1)	->	Homo sapiens				LoVo cell line	16418393
490	exp(EGR1)	->	Homo sapiens	vascular smooth muscle				12011097
490	exp(EGR1)	->	Homo sapiens				LoVo cell line	16418393
491	exp(EHD1)	->	Homo sapiens	vascular tissue		endothelial cell		16617158
492	exp(EHD3)	-|	Homo sapiens				HUVEC cell line	17008592
493	exp(EHF)	->	Homo sapiens		lung			12444029
494	exp(EIF3G)	->	Mus musculus			fibroblast		15837794
495	exp(EIF3I)	->	Mus musculus			fibroblast		15837794
496	exp(EIF4A1)	->	Mus musculus			fibroblast		15837794
497	exp(EIF4E)	->	Mus musculus			fibroblast		15837794
498	exp(EIF4EBP1)	->	Mus musculus			fibroblast		15837794
498	exp(EIF4EBP1)	-|	Rattus norvegicus		liver			12401708
498	exp(EIF4EBP1)	-|	Mus musculus				3T3-L1 cell line	11978627
498	exp(EIF4EBP1)	-|	Rattus norvegicus	skeletal muscle				12401708
499	exp(EIF4G1)	-|	Mus musculus			fibroblast		15837794
499	exp(EIF4G1)	->	Homo sapiens					12451278
500	exp(EIF5A)	->	Mus musculus			fibroblast		15837794
501	exp(EIF6)	-|	Homo sapiens				HepG2 cell line	16241860
502	exp(ELAVL1)	->	Mus musculus			fibroblast		15837794
503	exp(ELF2)	-|	Homo sapiens	vascular tissue	aorta	smooth muscle cell		15378733
504	exp(ELF3)	->	Homo sapiens			osteoblast|monocyte|fibroblast|chondrocyte		12746898
504	exp(ELF3)	->	Homo sapiens				LoVo cell line	16418393
505	exp(ELK1)	->	Homo sapiens				HUVEC cell line	17192276
506	exp(ELK3)	-|	Homo sapiens				HUVEC cell line	17008592
506	exp(ELK3)	-|	Homo sapiens		lymphatic endothelium|skin	endothelial cell		17116732
506	exp(ELK3)	->	Homo sapiens				HUVEC cell line	17192276
507	exp(ELN)	->	Mus musculus			fibroblast		15837794
507	exp(ELN)	-|	Rattus norvegicus		liver			12401708
507	exp(ELN)	-|	Rattus norvegicus			adipocyte		12401708
507	exp(ELN)	-|	Homo sapiens		lung	fibroblast		16473861
508	exp(ELOVL6)	->	Homo sapiens		lymphatic endothelium|skin	endothelial cell		17116732
508	exp(ELOVL6)	->	Homo sapiens		lymphatic endothelium|skin	endothelial cell		17116732
509	exp(ELOVL7)	-|	Mus musculus		aorta	smooth muscle cell		20139367
510	exp(EMG1)	->	Mus musculus			fibroblast		15837794
511	exp(EMP1)	-|	Homo sapiens		lymphatic endothelium|skin	endothelial cell		17116732
511	exp(EMP1)	-|	Homo sapiens		lymphatic endothelium|skin	endothelial cell		17116732
511	exp(EMP1)	->	Mus musculus				3T3-L1 cell line	11978627
512	exp(EN1)	->	Mus musculus				3T3-L1 cell line	11978627
513	exp(ENC1)	-|	Homo sapiens				HUVEC cell line	17008592
514	exp(ENDOD1)	-|	Homo sapiens		lymphatic endothelium|skin	endothelial cell		17116732
515	exp(ENG)	-|	Homo sapiens					12820370
516	exp(ENO1)	->	Rattus norvegicus			adipocyte		12401708
517	exp(ENPP1)	-|	Homo sapiens					11401820
518	exp(ENPP2)	->	Mus musculus			t-cell		12972399
519	exp(EP300)	-|	Mus musculus			fibroblast		15837794
520	exp(EPAS1)	-|	Homo sapiens		lymphatic endothelium|skin	endothelial cell		17116732
521	exp(EPCAM)	-|	Homo sapiens					11505407
521	exp(EPCAM)	->	Homo sapiens	epithelium				10867614
522	exp(EPHA2)	->	Homo sapiens				LoVo cell line	16418393
523	exp(EPHA4)	-|	Homo sapiens				HUVEC cell line	17008592
524	exp(EPOR)	->	Homo sapiens					11305874
525	exp(EPS15)	-|	Mus musculus			fibroblast		15837794
526	exp(EPSTI1)	->	Homo sapiens		lymphatic endothelium|skin	endothelial cell		17116732
526	exp(EPSTI1)	->	Homo sapiens		lymphatic endothelium|skin	endothelial cell		17116732
527	exp(EPX)	->	Homo sapiens					14769150
528	exp(ERBB2)	-|	Homo sapiens					8104695
528	exp(ERBB2)	->	Homo sapiens			hepatocyte		12379708
529	exp(ERBB2IP)	-|	Mus musculus			fibroblast		15837794
529	exp(ERBB2IP)	-|	Mus musculus			fibroblast		15837794
530	exp(ERBB4)	->	Mus musculus			colon epithelium		18973758
531	exp(ERCC5)	-|	Homo sapiens	vascular tissue		endothelial cell		16617158
532	exp(EREG)	->	Mus musculus			fibroblast		12221085
532	exp(EREG)	->	Mus musculus				3T3-L1 cell line	11978627
533	exp(ERMAP)	-|	Mus musculus			fibroblast		15837794
534	exp(ERO1L)	->	Homo sapiens		lymphatic endothelium|skin	endothelial cell		17116732
535	exp(ESM1)	->	Homo sapiens	vascular tissue		endothelial cell		16617158
536	exp(ESR1)	->	Mus musculus			fibroblast		15837794
537	exp(ESRRB)	-|	Mus musculus		aorta	smooth muscle cell		20139367
538	exp(ETS1)	->	Homo sapiens				HUVEC cell line	17008592
538	exp(ETS1)	->	Homo sapiens				HUVEC cell line	15322249
539	exp(EVI1)	-|	Mus musculus			fibroblast		15837794
540	exp(EWSR1)	->	Homo sapiens				HeLa cell line	14527995
541	exp(EXD2)	->	Mus musculus		aorta	smooth muscle cell		20139367
542	exp(EXOC6)	->	Homo sapiens		lymphatic endothelium|skin	endothelial cell		17116732
543	exp(EXOSC6)	->	Mus musculus			fibroblast		15837794
544	exp(F11R)	->	Mus musculus				3T3-L1 cell line	11978627
545	exp(F2R)	->
546	exp(F2RL1)	->	Homo sapiens			umbilical vein endothelial cell		14715628
546	exp(F2RL1)	->	Homo sapiens					11440983
547	exp(F3)	->	Homo sapiens			monocyte	THP-1 cell line	8329565
547	exp(F3)	->	Homo sapiens			endothelial cell		20664910
547	exp(F3)	->	Homo sapiens			peripheral blood mononuclear cell		8329565
547	exp(F3)	->	Homo sapiens			umbilical vein endothelial cell		14715628
547	exp(F3)	->	Homo sapiens				HUVEC cell line	16617158
547	exp(F3)	-|	Rattus norvegicus			adipocyte		12401708
547	exp(F3)	-|	Rattus norvegicus		liver			12401708
547	exp(F3)	-|	Mus musculus				3T3-L1 cell line	11978627
548	exp(FABP4)	-|	Rattus norvegicus			adipocyte		12401708
548	exp(FABP4)	-|	Mus musculus					15284209
548	exp(FABP4)	-|	Rattus norvegicus		liver			12401708
549	exp(FABP5)	->	Rattus norvegicus			adipocyte		12401708
550	exp(FABP5L2)	-|	Mus musculus				3T3-L1 cell line	11978627
551	exp(FADD)	->	Homo sapiens				carcinoma of colon	10784420
552	exp(FAF1)	->	Homo sapiens				carcinoma of colon	10784420
553	exp(FAM102B)	-|	Homo sapiens				HUVEC cell line	17008592
554	exp(FAM104A)	->	Mus musculus			fibroblast		15837794
555	exp(FAM124B)	-|	Homo sapiens				HUVEC cell line	17008592
556	exp(FAM129A)	->	Homo sapiens		lymphatic endothelium|skin	endothelial cell		17116732
557	exp(FAM148A)	->	Homo sapiens					15527968
557	exp(FAM148A)	->	Homo sapiens		lymphatic endothelium|skin	endothelial cell		17116732
557	exp(FAM148A)	->	Homo sapiens					15527968
558	exp(FAM148B)	->	Homo sapiens		lymphatic endothelium|skin	endothelial cell		17116732
559	exp(FAM60A)	-|	Mus musculus			fibroblast		15837794
560	exp(FAM72A)	->	Homo sapiens		lymphatic endothelium|skin	endothelial cell		17116732
561	exp(FAM83H)	-|	Mus musculus			fibroblast		15837794
562	exp(FAS)	->	Homo sapiens				carcinoma of colon	10784420
562	exp(FAS)	->	Mus musculus		intestine	epithelial cell		12832622
562	exp(FAS)	->	Homo sapiens					10640741
562	exp(FAS)	->	Homo sapiens	bone marrow				10608299
562	exp(FAS)	->	Mus musculus				3T3-L1 cell line	11978627
563	exp(FASLG)	->	Homo sapiens	bone marrow				10608299
564	exp(FASN)	->	Mus musculus			fibroblast		15837794
564	exp(FASN)	->	Rattus norvegicus		liver			12401708
564	exp(FASN)	-|	Mus musculus				3T3-L1 cell line	11978627
564	exp(FASN)	-|	Rattus norvegicus		liver			12401708
564	exp(FASN)	-|	Homo sapiens			brown adipocyte		9492058
564	exp(FASN)	-|	Mus musculus
564	exp(FASN)	-|	Rattus norvegicus			adipocyte		12401708
565	exp(FAT4)	-|	Homo sapiens			umbilical vein endothelial cell		14715628
565	exp(FAT4)	-|	Homo sapiens				HUVEC cell line	17008592
566	exp(FBL)	->	Mus musculus			fibroblast		15837794
567	exp(FBXL11)	->	Mus musculus			fibroblast		15837794
568	exp(FDFT1)	->	Rattus norvegicus		liver			12401708
569	exp(FDPS)	->	Rattus norvegicus		liver			12401708
570	exp(FEN1)	->	Homo sapiens		lymphatic endothelium|skin	endothelial cell		17116732
570	exp(FEN1)	->	Homo sapiens		lymphatic endothelium|skin	endothelial cell		17116732
570	exp(FEN1)	->	Mus musculus			fibroblast		15837794
571	exp(FGA)	-|	Rattus norvegicus		liver			12401708
571	exp(FGA)	-|	Rattus norvegicus		liver			12401708
571	exp(FGA)	-|	Rattus norvegicus	skeletal muscle				12401708
571	exp(FGA)	->	Rattus norvegicus		liver			12401708
572	exp(FGF19)	->
573	exp(FGF2)	->	Homo sapiens			vascular endothelium		11172729
574	exp(FGF7)	->	Homo sapiens					8867766
575	exp(FHL2)	-|	Homo sapiens				HUVEC cell line	17008592
576	exp(FIGNL1)	->	Homo sapiens		lymphatic endothelium|skin	endothelial cell		17116732
577	exp(FKBP1A)	->	Mus musculus			fibroblast		15837794
578	exp(FLI1)	-|	Homo sapiens			neutrophil		15994259
579	exp(FLT1)	->	Homo sapiens			vascular endothelium		11172729
580	exp(FMO3)	-|	Mus musculus		lung			12972399
581	exp(FMR1)	-|	Mus musculus				3T3-L1 cell line	11978627
582	exp(FN1)	-|	Rattus norvegicus		liver			12401708
582	exp(FN1)	-|	Homo sapiens			adipocyte		17066518
582	exp(FN1)	->	Mus musculus				3T3-L1 cell line	11978627
582	exp(FN1)	->	Rattus norvegicus			adipocyte		12401708
582	exp(FN1)	->	Rattus norvegicus		liver			12401708
582	exp(FN1)	->	Homo sapiens					10759765
583	exp(FNBP1)	->	Homo sapiens				HUVEC cell line	15322249
584	exp(FOS)	->	Homo sapiens					9468519
584	exp(FOS)	->	Mus musculus			fibroblast		12221085
584	exp(FOS)	->	Homo sapiens				HMEC cell line	9468519
584	exp(FOS)	->	Mus musculus					12665585
585	exp(FOSL1)	->	Homo sapiens				A549 cell line	17082637
585	exp(FOSL1)	->	Mus musculus			fibroblast		12221085
585	exp(FOSL1)	->	Mus musculus			fibroblast		15837794
585	exp(FOSL1)	->	Homo sapiens	vascular tissue		endothelial cell		16617158
585	exp(FOSL1)	->	Mus musculus				3T3-L1 cell line	11978627
585	exp(FOSL1)	->	Mus musculus					12665585
586	exp(FOSL2)	-|	Homo sapiens		lymphatic endothelium|skin	endothelial cell		17116732
586	exp(FOSL2)	->	Mus musculus					12665585
586	exp(FOSL2)	->	Homo sapiens				LoVo cell line	16418393
587	exp(FOXA2)	-|	Mus musculus			fibroblast		15837794
588	exp(FOXC2)	->	Mus musculus			fibroblast		12221085
588	exp(FOXC2)	->	Mus musculus			fibroblast		12221085
588	exp(FOXC2)	->	Mus musculus			fibroblast		15837794
588	exp(FOXC2)	->	Mus musculus			hepatocyte		15051727
589	exp(FOXF1)	->	Homo sapiens				HUVEC cell line	15322249
590	exp(FPR1)	->	Mus musculus			t-cell		12972399
591	exp(FRMD6)	-|	Mus musculus				3T3-L1 cell line	14530283
592	exp(FRY)	-|	Homo sapiens				HUVEC cell line	17008592
592	exp(FRY)	-|	Homo sapiens		lymphatic endothelium|skin	endothelial cell		17116732
593	exp(FST)	->	Homo sapiens	vascular tissue		endothelial cell		16617158
594	exp(FSTL1)	->	Mus musculus				3T3-L1 cell line	11978627
595	exp(FSTL3)	->	Homo sapiens				HUVEC cell line	17008592
596	exp(FTH1)	->	Homo sapiens					8250840
597	exp(FTMT)	->	Homo sapiens					16305465
598	exp(FUT3)	->	Homo sapiens		lung			11679593
599	exp(FUT4)	->	Homo sapiens			monocyte		15046557
599	exp(FUT4)	->	Homo sapiens		lung			11679593
599	exp(FUT4)	->	Homo sapiens			neutrophil		15046557
600	exp(G0S2)	-|	Mus musculus		aorta	smooth muscle cell		20139367
600	exp(G0S2)	-|	Mus musculus				3T3-L1 cell line	11978627
601	exp(G6PC)	-|	Homo sapiens					9689059
602	exp(G6PD)	->	Rattus norvegicus			adipocyte		12401708
602	exp(G6PD)	->	Rattus norvegicus		liver			12401708
603	exp(GAB1)	-|	Mus musculus			t-cell		12972399
604	exp(GAB2)	-|	Homo sapiens		lymphatic endothelium|skin	endothelial cell		17116732
605	exp(GABBR2)	-|	Homo sapiens		lymphatic endothelium|skin	endothelial cell		17116732
606	exp(GAD2)	-|	Homo sapiens					8760354
607	exp(GADD45B)	->	Homo sapiens					11713530
608	exp(GADD45G)	-|	Mus musculus				3T3-L1 cell line	11978627
609	exp(GALNTL2)	-|	Homo sapiens		lymphatic endothelium|skin	endothelial cell		17116732
609	exp(GALNTL2)	-|	Homo sapiens		lymphatic endothelium|skin	endothelial cell		17116732
610	exp(GAP43)	->	Homo sapiens					12898703
611	exp(GAPDH)	->	Homo sapiens	endothelium				8526935
612	exp(GAS1)	-|	Mus musculus				3T3-L1 cell line	11978627
613	exp(GATA3)	-|	Homo sapiens				HUVEC cell line	17008592
614	exp(GATA6)	-|	Mus musculus				3T3-L1 cell line	11978627
615	exp(GBP1)	->	Homo sapiens			umbilical vein endothelial cell		14715628
615	exp(GBP1)	->	Homo sapiens				HUVEC cell line	17008592
615	exp(GBP1)	->	Homo sapiens		lymphatic endothelium|skin	endothelial cell		17116732
616	exp(GBP2)	->	Homo sapiens	vascular tissue	aorta	smooth muscle cell		15378733
616	exp(GBP2)	->	Homo sapiens		lymphatic endothelium|skin	endothelial cell		17116732
616	exp(GBP2)	->	Mus musculus			fibroblast		12221085
616	exp(GBP2)	->	Mus musculus		aorta	smooth muscle cell		20139367
616	exp(GBP2)	->	Mus musculus				3T3-L1 cell line	11978627
616	exp(GBP2)	->	Homo sapiens	vascular tissue		endothelial cell		16617158
616	exp(GBP2)	->	Mus musculus		aorta	smooth muscle cell		20139367
617	exp(GBP3)	->	Homo sapiens				HUVEC cell line	17008592
617	exp(GBP3)	->	Homo sapiens				HUVEC cell line	17008592
618	exp(GBP4)	->	Mus musculus				3T3-L1 cell line	11978627
619	exp(GBX2)	-|	Mus musculus			fibroblast		15837794
620	exp(GC)	-|	Rattus norvegicus	skeletal muscle				12401708
620	exp(GC)	-|	Rattus norvegicus		liver			12401708
621	exp(GCA)	->	Homo sapiens		lymphatic endothelium|skin	endothelial cell		17116732
622	exp(GCH1)	->	Mus musculus			fibroblast		12221085
622	exp(GCH1)	->	Mus musculus			fibroblast		12221085
622	exp(GCH1)	->	Homo sapiens	vascular tissue		endothelial cell		16617158
622	exp(GCH1)	->	Homo sapiens		lymphatic endothelium|skin	endothelial cell		17116732
623	exp(GCLC)	->	Mus musculus			fibroblast		15837794
623	exp(GCLC)	->	Homo sapiens					9988757
624	exp(GDF10)	-|	Mus musculus		aorta	smooth muscle cell		20139367
625	exp(GDNF)	-|	Mus musculus			t-cell		12972399
625	exp(GDNF)	->	Mus musculus			fibroblast		12221085
626	exp(GFRA1)	->	Homo sapiens	vascular tissue	aorta	smooth muscle cell		15378733
627	exp(GFRA2)	->	Mus musculus			t-cell		12972399
628	exp(GGH)	->	Homo sapiens		lymphatic endothelium|skin	endothelial cell		17116732
629	exp(GGT1)	-|	Homo sapiens					11731087
630	exp(GHR)	-|	Rattus norvegicus		liver			11390427
630	exp(GHR)	-|	Homo sapiens					12730302
631	exp(GIMAP1)	-|	Homo sapiens		lymphatic endothelium|skin	endothelial cell		17116732
631	exp(GIMAP1)	-|	Homo sapiens				HUVEC cell line	17008592
632	exp(GIMAP7)	-|	Mus musculus			fibroblast		15837794
633	exp(GINS2)	->	Homo sapiens		lymphatic endothelium|skin	endothelial cell		17116732
634	exp(GJA1)	->	Mus musculus			fibroblast		15837794
635	exp(GJA4)	-|	Homo sapiens				HUVEC cell line	17008592
636	exp(GJB4)	->	Mus musculus			fibroblast		15837794
637	exp(GLMN)	-|	Mus musculus		aorta	smooth muscle cell		20139367
638	exp(GLS)	-|	Homo sapiens		lymphatic endothelium|skin	endothelial cell		17116732
638	exp(GLS)	-|	Homo sapiens		lymphatic endothelium|skin	endothelial cell		17116732
639	exp(GLUL)	-|	Mus musculus			fibroblast		15837794
640	exp(GM2A)	->	Mus musculus			fibroblast		12221085
640	exp(GM2A)	->	Rattus norvegicus			adipocyte		12401708
641	exp(GNAI2)	->	Homo sapiens	smooth muscle	airway			10070103
641	exp(GNAI2)	->	Homo sapiens					10926555
642	exp(GNAQ)	-|	Mus musculus				3T3-L1 cell line	12773307
642	exp(GNAQ)	->	Homo sapiens	smooth muscle	airway			10070103
643	exp(GNAZ)	->	Homo sapiens	vascular tissue	aorta	smooth muscle cell		15378733
644	exp(GNG2)	-|	Mus musculus				3T3-L1 cell line	11978627
645	exp(GOLM1)	-|	Homo sapiens					12029628
646	exp(GOSR1)	-|	Mus musculus				3T3-L1 cell line	11978627
647	exp(GPC4)	-|	Homo sapiens	vascular tissue	aorta	smooth muscle cell		15378733
648	exp(GPD1)	-|	Mus musculus				3T3-L1 cell line	11978627
648	exp(GPD1)	-|	Homo sapiens			brown adipocyte		9492058
649	exp(GPLD1)	-|	Homo sapiens		lung			11292743
650	exp(GPR126)	-|	Homo sapiens				HUVEC cell line	16617158
650	exp(GPR126)	-|	Homo sapiens			umbilical vein endothelial cell		14715628
651	exp(GPR137B)	->	Mus musculus			fibroblast		12221085
652	exp(GPR176)	->	Homo sapiens		lymphatic endothelium|skin	endothelial cell		17116732
653	exp(GPR83)	-|	Homo sapiens	vascular tissue	aorta	smooth muscle cell		15378733
654	exp(GPR89B)	->
655	exp(GPRIN3)	->	Mus musculus		aorta	smooth muscle cell		20139367
656	exp(GRASP)	->	Mus musculus				3T3-L1 cell line	11978627
657	exp(GRB10)	-|	Homo sapiens		lymphatic endothelium|skin	endothelial cell		17116732
658	exp(GRB14)	-|	Homo sapiens	vascular tissue	aorta	smooth muscle cell		15378733
659	exp(GREM2)	->	Mus musculus			fibroblast		15837794
659	exp(GREM2)	->	Mus musculus				3T3-L1 cell line	11978627
660	exp(GRIA2)	->	Homo sapiens			hepatocyte		12379708
661	exp(GRN)	->	Mus musculus			fibroblast		12221085
662	exp(GRPEL1)	-|	Mus musculus			fibroblast		15837794
663	exp(GSS)	->
664	exp(GSTK1)	-|	Mus musculus				3T3-L1 cell line	19011089
665	exp(GSTO1)	->	Mus musculus			fibroblast		15837794
666	exp(GSTP1)	->	Homo sapiens					14555224
667	exp(GSTT1)	->	Mus musculus			fibroblast		12221085
668	exp(GTF2H2)	-|	Mus musculus			fibroblast		15837794
669	exp(GUCY2D)	-|	Homo sapiens	vascular tissue	aorta	smooth muscle cell		15378733
670	exp(GYG1)	->	Rattus norvegicus			adipocyte		12401708
671	exp(GYS1)	-|	Mus musculus				3T3-L1 cell line	11978627
672	exp(GYS2)	-|	Rattus norvegicus		liver			12401708
673	exp(GZMA)	-|	Mus musculus		lung			12972399
674	exp(H2AFZ)	->	Mus musculus			fibroblast		15837794
675	exp(HABP2)	->	Homo sapiens			hepatocyte		12379708
676	exp(HADHA)	-|	Homo sapiens				HepG2 cell line	16241860
677	exp(HBEGF)	->	Homo sapiens			endothelial cell
677	exp(HBEGF)	->	Homo sapiens				HUVEC cell line	15322249
678	exp(HCFC1)	->	Mus musculus			fibroblast		15837794
679	exp(HCP5)	->	Homo sapiens		lymphatic endothelium|skin	endothelial cell		17116732
680	exp(HDAC2)	-|	Mus musculus			fibroblast		15837794
681	exp(HELLS)	->	Homo sapiens		lymphatic endothelium|skin	endothelial cell		17116732
681	exp(HELLS)	->	Homo sapiens		lymphatic endothelium|skin	endothelial cell		17116732
681	exp(HELLS)	->	Homo sapiens		lymphatic endothelium|skin	endothelial cell		17116732
682	exp(HERC5)	->	Homo sapiens	vascular tissue	aorta	smooth muscle cell		15378733
682	exp(HERC5)	->	Homo sapiens		lymphatic endothelium|skin	endothelial cell		17116732
683	exp(HERC6)	->	Homo sapiens		lymphatic endothelium|skin	endothelial cell		17116732
684	exp(HERPUD1)	-|	Homo sapiens		lymphatic endothelium|skin	endothelial cell		17116732
685	exp(HES1)	-|	Mus musculus				3T3-L1 cell line	11978627
686	exp(HIF1A)	->	Rattus norvegicus			adipocyte		12401708
686	exp(HIF1A)	->	Rattus norvegicus		liver			12401708
686	exp(HIF1A)	->	Homo sapiens					12808024
687	exp(HIP1)	->	Homo sapiens	vascular tissue	aorta	smooth muscle cell		15378733
688	exp(HIPK2)	-|	Mus musculus				3T3-L1 cell line	11978627
689	exp(HIST1H1D)	-|	Mus musculus				3T3-L1 cell line	11978627
690	exp(HIVEP1)	->	Mus musculus				3T3-L1 cell line	11978627
691	exp(HIVEP2)	->	Mus musculus				3T3-L1 cell line	11978627
691	exp(HIVEP2)	->	Homo sapiens			umbilical vein endothelial cell		14715628
692	exp(HLA-B)	->	Mus musculus			fibroblast		12221085
692	exp(HLA-B)	->	Mus musculus				3T3-L1 cell line	11978627
692	exp(HLA-B)	->	Mus musculus				3T3-L1 cell line	11978627
692	exp(HLA-B)	->	Mus musculus				3T3-L1 cell line	11978627
693	exp(HLA-C)	->	Mus musculus			fibroblast		12221085
693	exp(HLA-C)	->	Mus musculus				3T3-L1 cell line	11978627
693	exp(HLA-C)	->	Mus musculus			fibroblast		12221085
693	exp(HLA-C)	->	Mus musculus		aorta	smooth muscle cell		20139367
693	exp(HLA-C)	->	Mus musculus		aorta	smooth muscle cell		20139367
693	exp(HLA-C)	->	Mus musculus			fibroblast		12221085
693	exp(HLA-C)	->	Mus musculus		aorta	smooth muscle cell		20139367
693	exp(HLA-C)	->	Mus musculus			fibroblast		12221085
693	exp(HLA-C)	->	Mus musculus			fibroblast		12221085
693	exp(HLA-C)	->	Mus musculus			fibroblast		12221085
693	exp(HLA-C)	->	Mus musculus		aorta	smooth muscle cell		20139367
693	exp(HLA-C)	->	Mus musculus		aorta	smooth muscle cell		20139367
694	exp(HLA-DMB)	->	Mus musculus			t-cell		12972399
695	exp(HLA-DQA1)	->	Mus musculus			t-cell		12972399
695	exp(HLA-DQA1)	->	Homo sapiens					8995182
696	exp(HLA-DRA)	->	Homo sapiens	thyroid				11675374
697	exp(HLA-DRB1)	->	Mus musculus			t-cell		12972399
698	exp(HLA-F)	->	Homo sapiens		lymphatic endothelium|skin	endothelial cell		17116732
699	exp(HMGA1)	->	Mus musculus			fibroblast		15837794
700	exp(HMGA2)	->	Homo sapiens	vascular tissue		endothelial cell		16617158
700	exp(HMGA2)	->	Mus musculus				3T3-L1 cell line	11978627
701	exp(HMGB2)	->	Rattus norvegicus		liver			12401708
701	exp(HMGB2)	->	Rattus norvegicus			adipocyte		12401708
702	exp(HMGCR)	->	Rattus norvegicus		liver			12401708
703	exp(HMGCS1)	->	Rattus norvegicus		liver			12401708
704	exp(HMGN2)	-|	Rattus norvegicus					11748220
705	exp(HMOX1)	->	Rattus norvegicus					11389189
706	exp(HNMT)	->	Homo sapiens		lymphatic endothelium|skin	endothelial cell		17116732
707	exp(HNRNPA1)	-|	Mus musculus		lung			12972399
708	exp(HNRPDL)	->	Mus musculus				3T3-L1 cell line	11978627
709	exp(HOXA10)	-|	Homo sapiens				HUVEC cell line	17008592
709	exp(HOXA10)	-|	Homo sapiens				HUVEC cell line	17008592
710	exp(HOXA5)	-|	Homo sapiens				HUVEC cell line	17008592
711	exp(HOXC4)	-|	Mus musculus			fibroblast		15837794
712	exp(HOXD1)	-|	Homo sapiens				HUVEC cell line	17008592
713	exp(HP)	->	Mus musculus				3T3-L1 cell line	11978627
713	exp(HP)	->	Rattus norvegicus		liver			12401708
713	exp(HP)	->	Rattus norvegicus			adipocyte		12401708
713	exp(HP)	->	Mus musculus				3T3-L1 cell line	14697247
713	exp(HP)	->	Mus musculus		aorta	smooth muscle cell		20139367
713	exp(HP)	-|	Rattus norvegicus		liver			12401708
713	exp(HP)	-|	Rattus norvegicus	skeletal muscle				12401708
714	exp(HPGD)	-|	Homo sapiens					10599732
715	exp(HPX)	->	Mus musculus				3T3-L1 cell line	11978627
715	exp(HPX)	-|	Rattus norvegicus	skeletal muscle				12401708
715	exp(HPX)	-|	Rattus norvegicus		liver			12401708
716	exp(HR)	-|	Rattus norvegicus		liver			12401708
716	exp(HR)	-|	Rattus norvegicus			adipocyte		12401708
717	exp(HRH1)	-|	Mus musculus					14575147
718	exp(HRH2)	-|	Mus musculus					14575147
719	exp(HSD11B1)	-|	Mus musculus				3T3-L1 cell line	11978627
719	exp(HSD11B1)	->	Homo sapiens	adipose				15241725
719	exp(HSD11B1)	->	Homo sapiens					11316764
719	exp(HSD11B1)	->	Homo sapiens			hepatocyte	HuH-7 cell line	18313835
720	exp(HSD17B10)	-|	Mus musculus				3T3-L1 cell line	11978627
721	exp(HSD17B2)	-|	Rattus norvegicus		liver			12401708
722	exp(HSF2BP)	-|	Homo sapiens	vascular tissue	aorta	smooth muscle cell		15378733
723	exp(HSP90B1)	->
724	exp(HSPA12A)	-|	Mus musculus			fibroblast		15837794
725	exp(HSPA1B)	->	Mus musculus			fibroblast		15837794
726	exp(HSPA4)	->	Homo sapiens					11401847
727	exp(HSPB2)	->	Homo sapiens					8300853
728	exp(HSPD1)	->	Homo sapiens			astrocyte		10814778
729	exp(HSPH1)	->	Mus musculus			fibroblast		15837794
730	exp(HTR4)	-|	Mus musculus			t-cell		12972399
731	exp(IBSP)	-|	Mus musculus			fibroblast		15837794
732	exp(ICAM1)	->	Homo sapiens			endothelial cell		20664910
732	exp(ICAM1)	->	Homo sapiens					10699758
732	exp(ICAM1)	->	Homo sapiens			neutrophil		15994259
732	exp(ICAM1)	->	Homo sapiens				HUVEC cell line	15662020
732	exp(ICAM1)	->	Mus musculus		liver			11668027
732	exp(ICAM1)	->	Homo sapiens				HUVEC cell line	16636195
732	exp(ICAM1)	->	Rattus norvegicus			mesangial cell		11151765
732	exp(ICAM1)	->	Homo sapiens		lymphatic endothelium|skin	endothelial cell		17116732
732	exp(ICAM1)	->	Homo sapiens		lymphatic endothelium|skin	endothelial cell		17116732
732	exp(ICAM1)	->	Homo sapiens		bronchus	epithelial cell		12034575
732	exp(ICAM1)	->	Homo sapiens				HUVEC cell line	17008592
732	exp(ICAM1)	->	Rattus norvegicus			adipocyte		12401708
732	exp(ICAM1)	->	Homo sapiens		lymphatic endothelium|skin	endothelial cell		17116732
732	exp(ICAM1)	->	Homo sapiens			umbilical vein endothelial cell		14715628
732	exp(ICAM1)	->	Homo sapiens				HUVEC cell line	15322249
732	exp(ICAM1)	->	Homo sapiens				HeLa cell line	19135889
732	exp(ICAM1)	->	Homo sapiens				HUVEC cell line	14741380
732	exp(ICAM1)	->	Homo sapiens		aorta	endothelial cell		20863785
733	exp(ICAM2)	-|	Homo sapiens					10574717
734	exp(ICOSLG)	->	Homo sapiens					14603470
735	exp(ID1)	-|	Mus musculus				3T3-L1 cell line	11978627
735	exp(ID1)	-|	Homo sapiens			umbilical vein endothelial cell		14715628
735	exp(ID1)	->	Mus musculus			fibroblast		15837794
736	exp(IDH1)	-|	Rattus norvegicus		liver			12401708
736	exp(IDH1)	-|	Rattus norvegicus			adipocyte		12401708
737	exp(IDI1)	->	Rattus norvegicus		liver			12401708
738	exp(IDO1)	->	Homo sapiens					10805371
739	exp(IER3)	->	Homo sapiens			hepatocyte		12379708
739	exp(IER3)	->	Homo sapiens					11244505
739	exp(IER3)	->	Mus musculus			fibroblast		15837794
740	exp(IFI27)	->	Mus musculus			fibroblast		12221085
740	exp(IFI27)	->	Homo sapiens		lymphatic endothelium|skin	endothelial cell		17116732
741	exp(IFI27L1)	->	Mus musculus			fibroblast		12221085
742	exp(IFI30)	->	Homo sapiens	vascular tissue	aorta	smooth muscle cell		15378733
743	exp(IFI35)	->	Homo sapiens		lymphatic endothelium|skin	endothelial cell		17116732
744	exp(IFI44)	->	Homo sapiens		lymphatic endothelium|skin	endothelial cell		17116732
744	exp(IFI44)	->	Homo sapiens	vascular tissue		endothelial cell		16617158
745	exp(IFI44L)	->	Homo sapiens		lymphatic endothelium|skin	endothelial cell		17116732
746	exp(IFI6)	->	Homo sapiens		lymphatic endothelium|skin	endothelial cell		17116732
747	exp(IFIH1)	->	Homo sapiens					11805321
747	exp(IFIH1)	->	Homo sapiens		lymphatic endothelium|skin	endothelial cell		17116732
747	exp(IFIH1)	->	Homo sapiens		lymphatic endothelium|skin	endothelial cell		17116732
747	exp(IFIH1)	->	Homo sapiens		lymphatic endothelium|skin	endothelial cell		17116732
747	exp(IFIH1)	->	Homo sapiens			umbilical vein endothelial cell		14715628
747	exp(IFIH1)	->	Homo sapiens				HUVEC cell line	17008592
747	exp(IFIH1)	->	Homo sapiens	vascular tissue	aorta	smooth muscle cell		15378733
748	exp(IFIT1)	->	Homo sapiens		lymphatic endothelium|skin	endothelial cell		17116732
749	exp(IFIT1L)	->	Mus musculus				3T3-L1 cell line	11978627
749	exp(IFIT1L)	->	Mus musculus			fibroblast		12221085
749	exp(IFIT1L)	->	Mus musculus			fibroblast		12221085
750	exp(IFIT2)	->	Mus musculus				3T3-L1 cell line	11978627
751	exp(IFIT3)	->	Homo sapiens				HUVEC cell line	17008592
752	exp(IFIT5)	->	Homo sapiens				HUVEC cell line	15322249
753	exp(IFITM1)	->	Homo sapiens		lymphatic endothelium|skin	endothelial cell		17116732
754	exp(IFNAR1)	->	Mus musculus				3T3-L1 cell line	11978627
754	exp(IFNAR1)	->	Mus musculus			fibroblast		12221085
755	exp(IFNAR2)	->	Homo sapiens					14519761
755	exp(IFNAR2)	->	Mus musculus				3T3-L1 cell line	11978627
755	exp(IFNAR2)	-|	Mus musculus			fibroblast		15837794
756	exp(IFNB1)	-|	Homo sapiens			chondrocyte		10643716
756	exp(IFNB1)	->	Mus musculus				3T3-L1 cell line	11978627
757	exp(IFNGR1)	->	Rattus norvegicus			adipocyte		12401708
758	exp(IFNGR2)	->	Homo sapiens				LoVo cell line	16418393
759	exp(IFRD1)	->	Mus musculus			fibroblast		15837794
760	exp(IFT74)	-|	Homo sapiens	vascular tissue		endothelial cell		16617158
761	exp(IGF1)	-|	Mus musculus					7522842
761	exp(IGF1)	-|	Rattus norvegicus					11089525
762	exp(IGF1R)	->	Rattus norvegicus					11889017
763	exp(IGF2R)	->	Homo sapiens			hepatocyte		12379708
764	exp(IGFALS)	-|	Homo sapiens					11735242
765	exp(IGFBP3)	->	Mus musculus				3T3-L1 cell line	11978627
765	exp(IGFBP3)	->	Homo sapiens					9735418
766	exp(IGFBP4)	-|	Mus musculus					7522842
767	exp(IGFBP5)	-|	Homo sapiens					11214819
768	exp(IGFBP6)	->	Mus musculus			fibroblast		12221085
769	exp(IK)	->	Homo sapiens					12451278
770	exp(IKBKE)	->	Homo sapiens		lymphatic endothelium|skin	endothelial cell		17116732
770	exp(IKBKE)	->	Homo sapiens			macrophage		10421793
770	exp(IKBKE)	->	Homo sapiens	cartilage				15939554
770	exp(IKBKE)	->	Mus musculus				3T3-L1 cell line	11978627
770	exp(IKBKE)	->	Homo sapiens		lymphatic endothelium|skin	endothelial cell		17116732
771	exp(IL10)	->	Homo sapiens					7547677
772	exp(IL11)	->	Homo sapiens	breast stroma				11254938
772	exp(IL11)	->	Homo sapiens	epithelium				11254938
772	exp(IL11)	->	Mus musculus			fibroblast		12221085
772	exp(IL11)	->	Homo sapiens	vascular tissue		smooth muscle cell		19601851
773	exp(IL12A)	->	Homo sapiens	vascular tissue	aorta	smooth muscle cell		15378733
774	exp(IL12RB1)	->	Homo sapiens		lymphatic endothelium|skin	endothelial cell		17116732
775	exp(IL15)	->	Homo sapiens					8921231
775	exp(IL15)	->	Homo sapiens			umbilical vein endothelial cell		14715628
775	exp(IL15)	->	Homo sapiens				HUVEC cell line	17008592
776	exp(IL15RA)	->	Homo sapiens					12165497
777	exp(IL17RB)	->	Homo sapiens					16428271
778	exp(IL18)	->	Homo sapiens					18666314
778	exp(IL18)	->	Homo sapiens			cardiomyocyte		12684057
778	exp(IL18)	->	Homo sapiens			fibroblast		11466388
778	exp(IL18)	-|	Homo sapiens					11125306
779	exp(IL18BP)	->	Homo sapiens		lymphatic endothelium|skin	endothelial cell		17116732
779	exp(IL18BP)	->	Homo sapiens					12684057
779	exp(IL18BP)	->	Homo sapiens					12684057
780	exp(IL18R1)	-|	Homo sapiens			neutrophil		15994259
780	exp(IL18R1)	->	Homo sapiens			umbilical vein endothelial cell		14715628
780	exp(IL18R1)	->	Homo sapiens				HUVEC cell line	15322249
780	exp(IL18R1)	->	Homo sapiens				HUVEC cell line	17008592
780	exp(IL18R1)	->	Homo sapiens			chondrocyte		15834055
780	exp(IL18R1)	->	Homo sapiens				HUVEC cell line	16617158
781	exp(IL18RAP)	->	Homo sapiens			cardiomyocyte		12684057
782	exp(IL1A)	->	Mus musculus			fibroblast		12221085
782	exp(IL1A)	->	Homo sapiens	vascular tissue	aorta	smooth muscle cell		15378733
783	exp(IL1B)	->	Homo sapiens					12807444
783	exp(IL1B)	->	Homo sapiens			neutrophil		15994259
783	exp(IL1B)	->	Homo sapiens	vascular tissue	aorta	smooth muscle cell		15378733
783	exp(IL1B)	->	Homo sapiens	vascular tissue		endothelial cell		16617158
784	exp(IL1F5)	-|	Homo sapiens			adipocyte		17066518
785	exp(IL1F9)	->
786	exp(IL1R1)	->	Homo sapiens			neutrophil		15994259
786	exp(IL1R1)	->	Homo sapiens			chondrocyte		10643716
786	exp(IL1R1)	->	Homo sapiens				HUVEC cell line	17008592
787	exp(IL1R2)	->	Rattus norvegicus			adipocyte		12401708
787	exp(IL1R2)	->	Homo sapiens			neutrophil		15994259
787	exp(IL1R2)	->	Homo sapiens			chondrocyte		10643716
788	exp(IL1RL1)	->	Mus musculus			fibroblast		15837794
789	exp(IL1RN)	->	Homo sapiens			chondrocyte		10643716
790	exp(IL23A)	->	Homo sapiens		colon	myofibroblast		15583831
791	exp(IL2RA)	->	Homo sapiens					8977306
792	exp(IL2RG)	->	Mus musculus		aorta	smooth muscle cell		20139367
793	exp(IL32)	->	Homo sapiens			umbilical vein endothelial cell		14715628
793	exp(IL32)	->	Homo sapiens		lymphatic endothelium|skin	endothelial cell		17116732
794	exp(IL4I1)	->	Homo sapiens		lymphatic endothelium|skin	endothelial cell		17116732
794	exp(IL4I1)	->	Homo sapiens	vascular tissue	aorta	smooth muscle cell		15378733
794	exp(IL4I1)	->	Mus musculus			t-cell		12972399
795	exp(IL4R)	->	Mus musculus	endothelium				9038152
796	exp(IL6)	->	Homo sapiens				NCI-H292 cell line	16123045
796	exp(IL6)	->	Homo sapiens		lung		WI-38 cell line	10362713
796	exp(IL6)	->	Homo sapiens			endothelial cell		20664910
796	exp(IL6)	->	Homo sapiens		lung			11919083
796	exp(IL6)	->	Homo sapiens					1906501
796	exp(IL6)	->	Homo sapiens			adipocyte		12952969
796	exp(IL6)	->	Homo sapiens		lung	bronchial epithelial cell		10362713
796	exp(IL6)	->	Homo sapiens	vascular tissue	aorta	smooth muscle cell		15378733
796	exp(IL6)	->	Homo sapiens		lymphatic endothelium|skin	endothelial cell		17116732
796	exp(IL6)	->	Mus musculus	white adipose
796	exp(IL6)	->	Mus musculus				3T3-L1 cell line	11978627
796	exp(IL6)	->	Mus musculus			fibroblast		12221085
797	exp(IL6R)	->	Homo sapiens					8720493
797	exp(IL6R)	-|	Homo sapiens					11884403
798	exp(IL6ST)	->	Homo sapiens					8720493
799	exp(IL7R)	->	Homo sapiens					12212969
800	exp(IL8)	->	Homo sapiens				A549 cell line	17207890
800	exp(IL8)	->	Homo sapiens			neutrophil		15994259
800	exp(IL8)	->	Homo sapiens				NCI-H292 cell line	16123045
800	exp(IL8)	->	Homo sapiens			endothelial cell		20664910
800	exp(IL8)	->	Homo sapiens			hepatocyte		12379708
800	exp(IL8)	->	Homo sapiens				A549 cell line	15456740
800	exp(IL8)	->	Homo sapiens				HUVEC cell line	17008592
800	exp(IL8)	->	Homo sapiens	vascular tissue	aorta	smooth muscle cell		15378733
800	exp(IL8)	->	Homo sapiens					9292787
800	exp(IL8)	->	Homo sapiens			vascular endothelium		11172729
800	exp(IL8)	->	Homo sapiens					11706938
800	exp(IL8)	->	Homo sapiens		bronchus	epithelial cell		12034575
800	exp(IL8)	->	Homo sapiens					12898703
800	exp(IL8)	->	Homo sapiens			hepatocyte		19074973
800	exp(IL8)	->	Homo sapiens				A549 cell line	17082637
800	exp(IL8)	->	Homo sapiens				HUVEC cell line	15322249
800	exp(IL8)	->	Homo sapiens		lung	bronchial epithelial cell		12600818
800	exp(IL8)	->	Homo sapiens				A549 cell line	9242696
800	exp(IL8)	->	Homo sapiens			umbilical vein endothelial cell		14715628
801	exp(IMPDH1)	-|	Mus musculus				3T3-L1 cell line	11978627
801	exp(IMPDH1)	-|	Mus musculus				3T3-L1 cell line	11978627
802	exp(ING1)	->	Mus musculus			fibroblast		15837794
803	exp(INHA)	-|	Homo sapiens					8319591
804	exp(INHBA)	->	Homo sapiens				HUVEC cell line	15322249
804	exp(INHBA)	->	Homo sapiens			umbilical vein endothelial cell		14715628
805	exp(INHBB)	-|	Homo sapiens		lymphatic endothelium|skin	endothelial cell		17116732
806	exp(INPP4B)	->
807	exp(INS)	-|	Homo sapiens					16948396
808	exp(INSR)	-|	Homo sapiens			adipocyte		12952969
809	exp(INSRR)	-|	Mus musculus			fibroblast		15837794
810	exp(INTU)	->	Homo sapiens		lymphatic endothelium|skin	endothelial cell		17116732
811	exp(IRAK2)	->	Homo sapiens			respiratory epithelial cell		16316467
811	exp(IRAK2)	->	Homo sapiens			respiratory epithelial cell		16316467
811	exp(IRAK2)	->	Homo sapiens				HUVEC cell line	17008592
812	exp(IRAK3)	->	Homo sapiens			respiratory epithelial cell		16316467
813	exp(IRF1)	->	Homo sapiens				HUVEC cell line	15322249
813	exp(IRF1)	->	Mus musculus			fibroblast		15837794
813	exp(IRF1)	->	Rattus norvegicus		liver			12401708
813	exp(IRF1)	->	Homo sapiens				HUVEC cell line	17008592
813	exp(IRF1)	->	Mus musculus				3T3-L1 cell line	11978627
813	exp(IRF1)	->	Rattus norvegicus			adipocyte		12401708
814	exp(IRF4)	->	Mus musculus			t-cell		12972399
815	exp(IRF7)	->	Homo sapiens			peripheral blood mononuclear cell		11877397
815	exp(IRF7)	->	Homo sapiens		lymphatic endothelium|skin	endothelial cell		17116732
816	exp(IRF9)	->	Homo sapiens		lymphatic endothelium|skin	endothelial cell		17116732
817	exp(IRG1)	->	Mus musculus				3T3-L1 cell line	11978627
817	exp(IRG1)	->	Mus musculus			fibroblast		12221085
818	exp(IRS1)	-|	Homo sapiens			adipocyte		12952969
818	exp(IRS1)	-|	Mus musculus			adipocyte		8995390
819	exp(ISG15)	->	Homo sapiens		lymphatic endothelium|skin	endothelial cell		17116732
819	exp(ISG15)	->	Homo sapiens	vascular tissue	aorta	smooth muscle cell		15378733
820	exp(ISG20)	->	Homo sapiens	vascular tissue		endothelial cell		16617158
821	exp(ISOC1)	->	Homo sapiens		lymphatic endothelium|skin	endothelial cell		17116732
822	exp(ITGA1)	->	Homo sapiens					12606473
822	exp(ITGA1)	-|	Rattus norvegicus			adipocyte		12401708
823	exp(ITGA5)	->	Mus musculus			fibroblast		15837794
824	exp(ITGA6)	-|	Mus musculus				3T3-L1 cell line	11978627
824	exp(ITGA6)	-|	Homo sapiens					12606473
825	exp(ITGA7)	-|	Rattus norvegicus			adipocyte		12401708
825	exp(ITGA7)	-|	Rattus norvegicus		liver			12401708
826	exp(ITGAM)	->	Homo sapiens			neutrophil		1721026
826	exp(ITGAM)	->	Mus musculus			neutrophil		11668027
826	exp(ITGAM)	->	Homo sapiens			monocyte		15046557
826	exp(ITGAM)	->	Homo sapiens			neutrophil		15046557
827	exp(ITGAV)	->	Homo sapiens					9496152
827	exp(ITGAV)	->	Homo sapiens	intestinal epithelium				16762629
827	exp(ITGAV)	->	Mus musculus				3T3-L1 cell line	11978627
828	exp(ITGB2)	->	Homo sapiens		lymphatic endothelium|skin	endothelial cell		17116732
828	exp(ITGB2)	->	Homo sapiens					10951989
829	exp(ITGB3)	->	Homo sapiens					9496152
829	exp(ITGB3)	->	Homo sapiens	intestinal epithelium				16762629
830	exp(ITGB5)	-|	Rattus norvegicus		liver			12401708
831	exp(ITPR2)	->	Homo sapiens		lymphatic endothelium|skin	endothelial cell		17116732
831	exp(ITPR2)	->	Homo sapiens		lymphatic endothelium|skin	endothelial cell		17116732
832	exp(JAG1)	->	Homo sapiens			umbilical vein endothelial cell		14715628
833	exp(JAG2)	->	Homo sapiens					14586405
833	exp(JAG2)	->	Homo sapiens			hepatocyte		12379708
834	exp(JAK2)	->	Mus musculus				3T3-L1 cell line	11978627
835	exp(JAK3)	->	Homo sapiens		lymphatic endothelium|skin	endothelial cell		17116732
836	exp(JARID1A)	-|	Mus musculus				3T3-L1 cell line	11978627
837	exp(JUN)	->	Homo sapiens				LoVo cell line	16418393
837	exp(JUN)	->	Homo sapiens					12021409
837	exp(JUN)	->	Homo sapiens				HMEC cell line	9468519
837	exp(JUN)	->	Mus musculus					12665585
837	exp(JUN)	->	Homo sapiens				A549 cell line	17082637
838	exp(JUNB)	->	Rattus norvegicus		liver			12401708
838	exp(JUNB)	->	Mus musculus					12665585
838	exp(JUNB)	->	Homo sapiens				HUVEC cell line	17008592
838	exp(JUNB)	->	Mus musculus			fibroblast		12221085
838	exp(JUNB)	->	Mus musculus			fibroblast		12221085
838	exp(JUNB)	->	Homo sapiens			umbilical vein endothelial cell		14715628
838	exp(JUNB)	-|	Mus musculus			fibroblast		15837794
838	exp(JUNB)	-|	Mus musculus				3T3-L1 cell line	14530283
838	exp(JUNB)	-|	Mus musculus				3T3-L1 cell line	14530283
839	exp(JUND)	->	Mus musculus					12665585
840	exp(KANK2)	-|	Homo sapiens		lymphatic endothelium|skin	endothelial cell		17116732
840	exp(KANK2)	-|	Homo sapiens				HUVEC cell line	17008592
841	exp(KCNE3)	->	Homo sapiens		lymphatic endothelium|skin	endothelial cell		17116732
842	exp(KCNJ15)	->	Homo sapiens	vascular tissue		endothelial cell		16617158
843	exp(KCNJ2)	->	Mus musculus		brain			15304346
844	exp(KCNN4)	->	Mus musculus			fibroblast		15837794
845	exp(KCTD10)	->	Rattus norvegicus					15982757
846	exp(KCTD12)	-|	Homo sapiens				HUVEC cell line	17008592
846	exp(KCTD12)	-|	Homo sapiens			umbilical vein endothelial cell		14715628
847	exp(KCTD13)	->	Homo sapiens					11593007
847	exp(KCTD13)	->	Rattus norvegicus					15982757
848	exp(KCTD15)	->	Mus musculus			fibroblast		15837794
849	exp(KDR)	-|	Homo sapiens					15178810
849	exp(KDR)	->	Homo sapiens			vascular endothelium		11172729
849	exp(KDR)	->	Homo sapiens					15178810
849	exp(KDR)	->	Homo sapiens		retina			16943230
850	exp(KHDRBS3)	-|	Mus musculus			fibroblast		15837794
851	exp(KHK)	-|	Homo sapiens				HepG2 cell line	16241860
852	exp(KIAA0020)	->	Mus musculus			fibroblast		15837794
853	exp(KIAA0195)	-|	Mus musculus		aorta	smooth muscle cell		20139367
854	exp(KIAA0802)	-|	Homo sapiens				HUVEC cell line	17008592
855	exp(KIF13A)	->	Homo sapiens		lymphatic endothelium|skin	endothelial cell		17116732
856	exp(KIF14)	->	Homo sapiens		lymphatic endothelium|skin	endothelial cell		17116732
857	exp(KIF18A)	->	Homo sapiens		lymphatic endothelium|skin	endothelial cell		17116732
858	exp(KIF1B)	-|	Homo sapiens		lymphatic endothelium|skin	endothelial cell		17116732
859	exp(KIF21A)	->	Homo sapiens		lymphatic endothelium|skin	endothelial cell		17116732
860	exp(KIF23)	->	Homo sapiens		lymphatic endothelium|skin	endothelial cell		17116732
861	exp(KIF5A)	-|	Mus musculus			fibroblast		15837794
862	exp(KIT)	->	Homo sapiens					8677752
863	exp(KLF10)	->	Homo sapiens				LoVo cell line	16418393
864	exp(KLF2)	-|	Rattus norvegicus			myocyte		18406357
864	exp(KLF2)	-|	Homo sapiens				HUVEC cell line	17008592
864	exp(KLF2)	-|	Homo sapiens	endothelium				12176889
864	exp(KLF2)	->	Homo sapiens					12750389
865	exp(KLF4)	->	Mus musculus			macrophage		16169848
866	exp(KLF5)	->	Mus musculus			fibroblast		12221085
867	exp(KLF7)	->	Homo sapiens				HUVEC cell line	15322249
868	exp(KLF9)	-|	Rattus norvegicus		liver			12401708
868	exp(KLF9)	-|	Rattus norvegicus			adipocyte		12401708
869	exp(KLK3)	-|	Homo sapiens					10953159
870	exp(KPNA1)	-|	Mus musculus		lung			12972399
871	exp(KPNA4)	-|	Mus musculus			fibroblast		15837794
872	exp(KRT18)	-|	Homo sapiens	vascular tissue	aorta	smooth muscle cell		15378733
873	exp(KRT19)	-|
874	exp(KRT6B)	->	Homo sapiens					10887174
875	exp(KSR1)	-|	Mus musculus				3T3-L1 cell line	11978627
876	exp(LACTB)	->	Mus musculus		aorta	smooth muscle cell		20139367
877	exp(LAMA3)	->	Homo sapiens					9366409
878	exp(LANCL1)	-|	Mus musculus			fibroblast		15837794
879	exp(LAP3)	->	Homo sapiens	vascular tissue	aorta	smooth muscle cell		15378733
879	exp(LAP3)	->	Homo sapiens		lymphatic endothelium|skin	endothelial cell		17116732
880	exp(LBP)	->	Mus musculus				3T3-L1 cell line	11978627
880	exp(LBP)	->	Mus musculus		aorta	smooth muscle cell		20139367
881	exp(LCK)	->
882	exp(LCN2)	->	Mus musculus			t-cell		12972399
882	exp(LCN2)	->	Rattus norvegicus		liver			12401708
882	exp(LCN2)	->	Mus musculus		aorta	smooth muscle cell		20139367
883	exp(LCP2)	-|	Mus musculus			fibroblast		15837794
884	exp(LDHB)	-|	Mus musculus				3T3-L1 cell line	11978627
884	exp(LDHB)	-|	Rattus norvegicus		liver			12401708
884	exp(LDHB)	-|	Rattus norvegicus			adipocyte		12401708
885	exp(LDLR)	->	Homo sapiens					9469590
886	exp(LEP)	-|	Homo sapiens					10687854
886	exp(LEP)	->	Homo sapiens					12020765
887	exp(LGALS12)	-|	Mus musculus			adipocyte		12370119
888	exp(LGALS3)	->	Homo sapiens					11981338
888	exp(LGALS3)	->	Homo sapiens		lymphatic endothelium|skin	endothelial cell		17116732
889	exp(LGR4)	-|	Mus musculus			fibroblast		15837794
890	exp(LIF)	->	Homo sapiens					9564823
891	exp(LIFR)	->	Mus musculus			fibroblast		12221085
891	exp(LIFR)	->	Mus musculus			fibroblast		12221085
892	exp(LILRA6)	->	Mus musculus			t-cell		12972399
893	exp(LIPA)	->	Rattus norvegicus			adipocyte		12401708
894	exp(LIPE)	-|	Mus musculus
894	exp(LIPE)	-|	Mus musculus				3T3-L1 cell line	11978627
894	exp(LIPE)	-|	Rattus norvegicus		liver			12401708
894	exp(LIPE)	-|	Rattus norvegicus			adipocyte		12401708
895	exp(LMCD1)	-|	Homo sapiens				HUVEC cell line	17008592
896	exp(LMNB2)	->	Homo sapiens		lymphatic endothelium|skin	endothelial cell		17116732
897	exp(LMO4)	-|	Mus musculus			fibroblast		15837794
898	exp(LOC100129193)	-|	Rattus norvegicus	skeletal muscle				12401708
898	exp(LOC100129193)	-|	Rattus norvegicus		liver			12401708
899	exp(LOC100129426)	-|	Rattus norvegicus		liver			12401708
900	exp(LOC149832)	-|	Homo sapiens		lymphatic endothelium|skin	endothelial cell		17116732
901	exp(LOC23117)	-|	Homo sapiens		lymphatic endothelium|skin	endothelial cell		17116732
902	exp(LOC389842)	->	Mus musculus				3T3-L1 cell line	11978627
903	exp(LOC653188)	-|	Homo sapiens		lymphatic endothelium|skin	endothelial cell		17116732
904	exp(LOC727765)	-|	Rattus norvegicus			adipocyte		12401708
904	exp(LOC727765)	-|	Rattus norvegicus		liver			12401708
904	exp(LOC727765)	-|	Mus musculus				3T3-L1 cell line	11978627
905	exp(LOC728860)	->	Mus musculus			fibroblast		15837794
906	exp(LOX)	->	Homo sapiens	vascular tissue		endothelial cell		16617158
906	exp(LOX)	-|	Mus musculus		lung			12972399
906	exp(LOX)	-|	Mus musculus			osteoblast		15138266
907	exp(LPAR1)	->	Mus musculus			t-cell		12972399
908	exp(LPAR2)	->	Homo sapiens			hepatocyte		12379708
909	exp(LPL)	-|	Mus musculus					10098492
909	exp(LPL)	-|	Rattus norvegicus		liver			12401708
909	exp(LPL)	-|	Rattus norvegicus			adipocyte		12401708
909	exp(LPL)	-|	Homo sapiens					2695592
909	exp(LPL)	-|	Mus musculus				3T3-L1 cell line	11978627
910	exp(LRP5)	-|	Homo sapiens		lymphatic endothelium|skin	endothelial cell		17116732
911	exp(LRRFIP1)	->	Mus musculus			fibroblast		15837794
912	exp(LSM2)	->	Mus musculus			fibroblast		15837794
913	exp(LSS)	->	Rattus norvegicus		liver			12401708
914	exp(LST1)	->	Homo sapiens		lymphatic endothelium|skin	endothelial cell		17116732
914	exp(LST1)	->	Homo sapiens		lymphatic endothelium|skin	endothelial cell		17116732
914	exp(LST1)	->	Homo sapiens		lymphatic endothelium|skin	endothelial cell		17116732
915	exp(LTB)	->	Homo sapiens				HUVEC cell line	16617158
915	exp(LTB)	->	Homo sapiens				HUVEC cell line	15322249
915	exp(LTB)	->	Mus musculus			t-cell		12972399
915	exp(LTB)	->	Homo sapiens		lymphatic endothelium|skin	endothelial cell		17116732
915	exp(LTB)	->	Homo sapiens			umbilical vein endothelial cell		14715628
916	exp(LTBP2)	->	Mus musculus			fibroblast		12221085
917	exp(LUM)	-|	Mus musculus				3T3-L1 cell line	11978627
918	exp(LY6D)	->	Mus musculus			t-cell		12972399
919	exp(LY6E)	->	Homo sapiens		lymphatic endothelium|skin	endothelial cell		17116732
919	exp(LY6E)	->	Mus musculus				3T3-L1 cell line	11978627
920	exp(LY75)	->	Mus musculus				3T3-L1 cell line	11978627
920	exp(LY75)	->	Mus musculus				3T3-L1 cell line	11978627
921	exp(LY86)	->	Mus musculus			t-cell		12972399
922	exp(LYL1)	-|	Homo sapiens				HUVEC cell line	17008592
923	exp(LYN)	-|	Homo sapiens			umbilical vein endothelial cell		14715628
923	exp(LYN)	-|	Homo sapiens				HUVEC cell line	16617158
924	exp(LYPD6)	->	Homo sapiens				HUVEC cell line	17008592
925	exp(LYPLA1)	-|	Rattus norvegicus		liver			12401708
925	exp(LYPLA1)	-|	Rattus norvegicus			adipocyte		12401708
926	exp(LYSMD3)	-|	Mus musculus			fibroblast		15837794
927	exp(LYVE1)	-|	Mus musculus		lung			12972399
927	exp(LYVE1)	-|	Homo sapiens		lymphatic endothelium|skin	endothelial cell		17116732
928	exp(MAB21L2)	-|	Mus musculus			fibroblast		15837794
929	exp(MADCAM1)	->	Homo sapiens					12625840
929	exp(MADCAM1)	->	Mus musculus					11546645
930	exp(MADD)	-|	Homo sapiens					14735464
931	exp(MAFA)	-|	Homo sapiens					16948396
932	exp(MAFF)	->	Homo sapiens	myometrium		smooth muscle cell		16371591
933	exp(MAGED1)	-|	Mus musculus				3T3-L1 cell line	11978627
934	exp(MAGOH)	->	Mus musculus			fibroblast		15837794
935	exp(MAMLD1)	-|	Homo sapiens		lymphatic endothelium|skin	endothelial cell		17116732
936	exp(MAP2K6)	-|	Homo sapiens		lymphatic endothelium|skin	endothelial cell		17116732
937	exp(MAP3K3)	-|	Homo sapiens		lymphatic endothelium|skin	endothelial cell		17116732
938	exp(MAP3K8)	->	Homo sapiens				LoVo cell line	16418393
939	exp(MAPK7)	->	Homo sapiens	vascular tissue	aorta	smooth muscle cell		15378733
940	exp(MAPK8)	->	Homo sapiens		lung	bronchial epithelial cell		12600818
940	exp(MAPK8)	-|	Mus musculus		aorta	smooth muscle cell		20139367
941	exp(MARCKS)	->	Homo sapiens					1860846
941	exp(MARCKS)	->	Mus musculus				3T3-L1 cell line	11978627
942	exp(MARCKSL1)	->	Mus musculus			fibroblast		15837794
943	exp(MARCO)	->	Mus musculus			t-cell		12972399
944	exp(MAST1)	->	Mus musculus		aorta	smooth muscle cell		20139367
945	exp(MAST3)	->	Mus musculus		aorta	smooth muscle cell		20139367
946	exp(MASTL)	->	Homo sapiens		lymphatic endothelium|skin	endothelial cell		17116732
947	exp(MAT1A)	-|	Rattus norvegicus			hepatocyte		15067322
948	exp(MAT2A)	->	Mus musculus			fibroblast		15837794
949	exp(MATR3)	-|	Mus musculus			t-cell		12972399
950	exp(MBL2)	->	Homo sapiens				LoVo cell line	16418393
951	exp(MBP)	-|	Mus musculus			t-cell		12972399
951	exp(MBP)	-|	Mus musculus					10385398
952	exp(MCAM)	->	Homo sapiens					12771231
953	exp(MCF2)	->	Homo sapiens				LoVo cell line	16418393
954	exp(MCL1)	->	Homo sapiens	vascular tissue	aorta	smooth muscle cell		15378733
954	exp(MCL1)	->	Mus musculus			fibroblast		15837794
955	exp(MCM3)	->	Mus musculus			fibroblast		15837794
956	exp(MCM4)	->	Homo sapiens		lymphatic endothelium|skin	endothelial cell		17116732
956	exp(MCM4)	->	Homo sapiens		lymphatic endothelium|skin	endothelial cell		17116732
956	exp(MCM4)	->	Homo sapiens		lymphatic endothelium|skin	endothelial cell		17116732
957	exp(MCM5)	->	Homo sapiens		lymphatic endothelium|skin	endothelial cell		17116732
957	exp(MCM5)	->	Mus musculus			t-cell		12972399
958	exp(MCM6)	->	Homo sapiens		lymphatic endothelium|skin	endothelial cell		17116732
959	exp(MCM8)	->	Homo sapiens		lymphatic endothelium|skin	endothelial cell		17116732
960	exp(MCTP1)	->	Homo sapiens		lymphatic endothelium|skin	endothelial cell		17116732
961	exp(MDH2)	->	Mus musculus			fibroblast		15837794
962	exp(ME1)	-|	Rattus norvegicus			adipocyte		12401708
962	exp(ME1)	-|	Mus musculus				3T3-L1 cell line	11978627
962	exp(ME1)	-|	Rattus norvegicus		liver			12401708
963	exp(MED1)	-|	Homo sapiens	vascular tissue	aorta	smooth muscle cell		15378733
964	exp(MEF2C)	-|	Homo sapiens				HUVEC cell line	17008592
965	exp(MEFV)	->	Homo sapiens					14514692
966	exp(MEGF9)	-|	Homo sapiens		lymphatic endothelium|skin	endothelial cell		17116732
967	exp(MELK)	->	Homo sapiens		lymphatic endothelium|skin	endothelial cell		17116732
968	exp(MEOX2)	-|	Homo sapiens	endothelium				15735029
969	exp(MERTK)	-|	Homo sapiens		lymphatic endothelium|skin	endothelial cell		17116732
970	exp(MET)	->	Homo sapiens		pancreas			11159538
970	exp(MET)	->	Homo sapiens		liver			11159538
971	exp(METTL1)	->	Mus musculus			fibroblast		15837794
972	exp(MFAP2)	-|	Mus musculus			fibroblast		15837794
973	exp(MGLL)	-|	Rattus norvegicus		liver			12401708
974	exp(MICB)	->	Homo sapiens					9870667
975	exp(MIP)	-|	Homo sapiens	vascular tissue	aorta	smooth muscle cell		15378733
976	exp(MKL1)	-|	Homo sapiens				HeLa cell line	14527995
977	exp(MKNK2)	->	Mus musculus		aorta	smooth muscle cell		20139367
977	exp(MKNK2)	-|	Mus musculus				3T3-L1 cell line	11978627
978	exp(MLF1)	-|	Mus musculus		lung			12972399
979	exp(MLLT11)	->	Mus musculus			fibroblast		15837794
980	exp(MMD)	->	Homo sapiens		lymphatic endothelium|skin	endothelial cell		17116732
981	exp(MMP1)	->	Homo sapiens					12824233
981	exp(MMP1)	->	Homo sapiens		cervix	smooth muscle cell		10362800
981	exp(MMP1)	->	Homo sapiens	vascular tissue		endothelial cell		16617158
982	exp(MMP10)	->	Homo sapiens				CACO-2 cell line	15545168
982	exp(MMP10)	->	Homo sapiens					12824233
983	exp(MMP11)	->	Homo sapiens					12824233
984	exp(MMP12)	->	Homo sapiens	vascular tissue		endothelial cell		16617158
984	exp(MMP12)	->	Homo sapiens			cerebral endothelial cell		11305867
984	exp(MMP12)	->	Mus musculus			t-cell		12972399
985	exp(MMP13)	->	Homo sapiens					12824233
985	exp(MMP13)	->	Mus musculus				MEF cell line	11297530
985	exp(MMP13)	->	Mus musculus				3T3-L1 cell line	11978627
986	exp(MMP14)	->	Homo sapiens			endothelial cell		10207013
986	exp(MMP14)	->	Homo sapiens	vascular tissue		endothelial cell		10207013
987	exp(MMP15)	-|	Homo sapiens			adipocyte		17066518
988	exp(MMP19)	->	Homo sapiens		lymphatic endothelium|skin	endothelial cell		17116732
988	exp(MMP19)	->	Homo sapiens			keratinocyte		12516088
989	exp(MMP2)	-|	Homo sapiens					10506168
990	exp(MMP3)	->	Homo sapiens					12824233
990	exp(MMP3)	->	Homo sapiens		cervix	smooth muscle cell		10362800
990	exp(MMP3)	->	Homo sapiens			macrophage		15183452
990	exp(MMP3)	->	Mus musculus				3T3-L1 cell line	11978627
991	exp(MMP7)	->	Homo sapiens			macrophage		15183452
991	exp(MMP7)	->	Homo sapiens					11259407
991	exp(MMP7)	->	Homo sapiens				CACO-2 cell line	15545168
992	exp(MMP8)	->	Homo sapiens					9395486
992	exp(MMP8)	->	Homo sapiens			macrophage		11602491
992	exp(MMP8)	->	Homo sapiens			smooth muscle cell		11602491
992	exp(MMP8)	->	Homo sapiens			endothelial cell		11602491
993	exp(MMP9)	->	Homo sapiens		cervix	smooth muscle cell		10362800
993	exp(MMP9)	->	Homo sapiens	smooth muscle				17242183
993	exp(MMP9)	->	Homo sapiens					14734780
993	exp(MMP9)	->	Homo sapiens			endothelial cell		20534943
993	exp(MMP9)	->	Homo sapiens			macrophage		8892653
993	exp(MMP9)	->	Mus musculus			mammary epithelial cell		11356705
993	exp(MMP9)	->	Mus musculus					12130632
993	exp(MMP9)	->	Homo sapiens					11468147
993	exp(MMP9)	->	Homo sapiens					12456593
994	exp(MNDA)	->	Homo sapiens			neutrophil		15994259
995	exp(MNS1)	->	Homo sapiens		lymphatic endothelium|skin	endothelial cell		17116732
996	exp(MOCS3)	->
997	exp(MORF4L2)	->	Mus musculus				3T3-L1 cell line	11978627
998	exp(MPG)	-|	Mus musculus			fibroblast		15837794
999	exp(MPHOSPH6)	->	Homo sapiens	vascular tissue	aorta	smooth muscle cell		15378733
1000	exp(MPV17)	-|	Mus musculus		aorta	smooth muscle cell		20139367
1001	exp(MR1)	->	Homo sapiens		lymphatic endothelium|skin	endothelial cell		17116732
1002	exp(MRC2)	-|	Mus musculus		lung			12972399
1003	exp(MRGPRX3)	->	Homo sapiens		lymphatic endothelium|skin	endothelial cell		17116732
1004	exp(MRPL1)	-|	Mus musculus			fibroblast		15837794
1005	exp(MRPL2)	-|	Homo sapiens				HepG2 cell line	16241860
1006	exp(MRPL35)	->	Mus musculus			fibroblast		15837794
1007	exp(MRPL40)	-|	Mus musculus			fibroblast		15837794
1008	exp(MS4A1)	->	Mus musculus			t-cell		12972399
1009	exp(MSC)	->	Homo sapiens	vascular tissue	aorta	smooth muscle cell		15378733
1010	exp(MSR1)	-|	Mus musculus			macrophage		10706585
1010	exp(MSR1)	-|	Homo sapiens					10969071
1011	exp(MST1R)	-|	Homo sapiens					10725742
1012	exp(MSX1)	->	Homo sapiens		lymphatic endothelium|skin	endothelial cell		17116732
1013	exp(MT2A)	-|	Mus musculus				3T3-L1 cell line	14530283
1013	exp(MT2A)	->	Mus musculus			fibroblast		12221085
1013	exp(MT2A)	->	Mus musculus				3T3-L1 cell line	11978627
1014	exp(MTHFD2)	->	Mus musculus			fibroblast		15837794
1015	exp(MTHFR)	-|	Homo sapiens		lymphatic endothelium|skin	endothelial cell		17116732
1016	exp(MTMR1)	->	Homo sapiens		lymphatic endothelium|skin	endothelial cell		17116732
1017	exp(MTP18)	->	Homo sapiens		lymphatic endothelium|skin	endothelial cell		17116732
1018	exp(MTX2)	-|	Mus musculus				3T3-L1 cell line	11978627
1019	exp(MUC1)	->	Homo sapiens	epithelium				10867614
1019	exp(MUC1)	->	Homo sapiens			mammary epithelial cell		12210742
1020	exp(MUC2)	->	Homo sapiens				NCI-H292 cell line	12077147
1021	exp(MUC5AC)	->	Homo sapiens				NCI-H292 cell line	12077147
1021	exp(MUC5AC)	->	Homo sapiens				NCI-H292 cell line	16543607
1021	exp(MUC5AC)	->	Homo sapiens					12690113
1022	exp(MVP)	-|	Homo sapiens				carcinoma of colon	9182980
1023	exp(MX1)	->	Homo sapiens	vascular tissue		endothelial cell		16617158
1023	exp(MX1)	->	Homo sapiens					2542574
1023	exp(MX1)	->	Homo sapiens	vascular tissue	aorta	smooth muscle cell		15378733
1023	exp(MX1)	->	Mus musculus				3T3-L1 cell line	11978627
1023	exp(MX1)	->	Homo sapiens		lymphatic endothelium|skin	endothelial cell		17116732
1024	exp(MX2)	->	Homo sapiens		lymphatic endothelium|skin	endothelial cell		17116732
1024	exp(MX2)	->	Homo sapiens	vascular tissue	aorta	smooth muscle cell		15378733
1025	exp(MYBL1)	->	Homo sapiens		lymphatic endothelium|skin	endothelial cell		17116732
1026	exp(MYC)	->	Homo sapiens					12203119
1027	exp(MYD88)	->	Mus musculus			fibroblast		15837794
1028	exp(MYH2)	-|	Mus musculus			fibroblast		15837794
1029	exp(MYL6)	->	Mus musculus			fibroblast		15837794
1030	exp(MYL9)	-|	Rattus norvegicus		liver			12401708
1031	exp(MYLK)	->	Homo sapiens	epithelium				18363837
1031	exp(MYLK)	->	Homo sapiens		lymphatic endothelium|skin	endothelial cell		17116732
1031	exp(MYLK)	->	Homo sapiens		lymphatic endothelium|skin	endothelial cell		17116732
1032	exp(MYOG)	-|	Homo sapiens					10328964
1033	exp(MYST4)	-|	Homo sapiens		lymphatic endothelium|skin	endothelial cell		17116732
1033	exp(MYST4)	-|	Homo sapiens		lymphatic endothelium|skin	endothelial cell		17116732
1033	exp(MYST4)	-|	Homo sapiens		lymphatic endothelium|skin	endothelial cell		17116732
1034	exp(N4BP1)	->	Homo sapiens		lymphatic endothelium|skin	endothelial cell		17116732
1034	exp(N4BP1)	->	Homo sapiens		lymphatic endothelium|skin	endothelial cell		17116732
1035	exp(NAB2)	-|	Mus musculus				3T3-L1 cell line	14530283
1036	exp(NAF1)	->	Homo sapiens			umbilical vein endothelial cell		14715628
1037	exp(NAGLU)	->	Mus musculus			fibroblast		12221085
1037	exp(NAGLU)	->	Mus musculus				3T3-L1 cell line	11978627
1038	exp(NAIP)	->	Homo sapiens				LoVo cell line	16418393
1039	exp(NAMPT)	->	Homo sapiens					16005682
1039	exp(NAMPT)	->	Homo sapiens	vascular tissue	aorta	smooth muscle cell		15378733
1040	exp(NBN)	->	Homo sapiens		lymphatic endothelium|skin	endothelial cell		17116732
1040	exp(NBN)	->	Homo sapiens		lymphatic endothelium|skin	endothelial cell		17116732
1041	exp(NCF2)	->	Homo sapiens					11483597
1042	exp(NCF4)	->	Mus musculus			t-cell		12972399
1043	exp(NDST1)	-|	Homo sapiens		lymphatic endothelium|skin	endothelial cell		17116732
1044	exp(NDUFB7)	-|	Mus musculus			fibroblast		15837794
1045	exp(NDUFS3)	-|	Homo sapiens	vascular tissue	aorta	smooth muscle cell		15378733
1046	exp(NDUFV1)	-|	Homo sapiens				HepG2 cell line	16241860
1047	exp(NEDD4L)	->	Homo sapiens	vascular tissue		endothelial cell		16617158
1048	exp(NEDD9)	->	Homo sapiens	vascular tissue		endothelial cell		16617158
1049	exp(NEO1)	-|	Mus musculus			fibroblast		15837794
1050	exp(NET1)	->	Homo sapiens			hepatocyte		12379708
1051	exp(NEURL3)	->	Homo sapiens		lung			15936721
1051	exp(NEURL3)	->	Homo sapiens	epithelium				15936721
1052	exp(NEXN)	-|	Homo sapiens		lymphatic endothelium|skin	endothelial cell		17116732
1052	exp(NEXN)	-|	Homo sapiens		lymphatic endothelium|skin	endothelial cell		17116732
1053	exp(NF2)	->	Homo sapiens				HeLa cell line	14527995
1054	exp(NFAT5)	-|	Homo sapiens		lymphatic endothelium|skin	endothelial cell		17116732
1054	exp(NFAT5)	-|	Homo sapiens		lymphatic endothelium|skin	endothelial cell		17116732
1055	exp(NFATC1)	->	Mus musculus			fibroblast		15837794
1056	exp(NFATC3)	-|	Mus musculus			t-cell		12972399
1057	exp(NFE2L3)	-|	Mus musculus			fibroblast		15837794
1057	exp(NFE2L3)	->	Homo sapiens		placenta			15388789
1058	exp(NFIA)	-|	Rattus norvegicus		liver			12401708
1058	exp(NFIA)	-|	Rattus norvegicus			adipocyte		12401708
1059	exp(NFIB)	-|	Homo sapiens		lymphatic endothelium|skin	endothelial cell		17116732
1059	exp(NFIB)	-|	Homo sapiens				HUVEC cell line	16617158
1060	exp(NFIL3)	-|	Mus musculus				3T3-L1 cell line	14530283
1061	exp(NFIX)	-|	Rattus norvegicus			adipocyte		12401708
1061	exp(NFIX)	-|	Rattus norvegicus		liver			12401708
1062	exp(NFKB1)	->	Homo sapiens		lymphatic endothelium|skin	endothelial cell		17116732
1062	exp(NFKB1)	->	Mus musculus			fibroblast		15837794
1062	exp(NFKB1)	->	Homo sapiens				HUVEC cell line	17008592
1062	exp(NFKB1)	->	Homo sapiens				HUVEC cell line	17192276
1062	exp(NFKB1)	->	Homo sapiens				HeLa cell line	19135889
1062	exp(NFKB1)	->	Mus musculus				3T3-L1 cell line	11978627
1063	exp(NFKB2)	->	Homo sapiens		lymphatic endothelium|skin	endothelial cell		17116732
1063	exp(NFKB2)	->	Homo sapiens		lymphatic endothelium|skin	endothelial cell		17116732
1063	exp(NFKB2)	->	Homo sapiens					9529131
1063	exp(NFKB2)	->	Homo sapiens				HeLa cell line	19135889
1063	exp(NFKB2)	->	Homo sapiens			umbilical vein endothelial cell		14715628
1064	exp(NFKBIA)	->	Mus musculus		aorta	smooth muscle cell		20139367
1064	exp(NFKBIA)	->	Homo sapiens			umbilical vein endothelial cell		14715628
1064	exp(NFKBIA)	->	Mus musculus		aorta	smooth muscle cell		20139367
1064	exp(NFKBIA)	->	Mus musculus			fibroblast		15837794
1064	exp(NFKBIA)	->	Homo sapiens				HUVEC cell line	17008592
1064	exp(NFKBIA)	->	Homo sapiens				HUVEC cell line	15322249
1064	exp(NFKBIA)	->	Homo sapiens				HepG2 cell line	16241860
1064	exp(NFKBIA)	->	Mus musculus				3T3-L1 cell line	11978627
1064	exp(NFKBIA)	->	Homo sapiens				LoVo cell line	16418393
1064	exp(NFKBIA)	->	Homo sapiens		lymphatic endothelium|skin	endothelial cell		17116732
1064	exp(NFKBIA)	->	Homo sapiens				HeLa cell line	19135889
1064	exp(NFKBIA)	->	Homo sapiens					12244195
1065	exp(NFKBIE)	->	Homo sapiens		lymphatic endothelium|skin	endothelial cell		17116732
1065	exp(NFKBIE)	->	Homo sapiens				HUVEC cell line	15322249
1065	exp(NFKBIE)	->	Mus musculus		aorta	smooth muscle cell		20139367
1065	exp(NFKBIE)	->	Homo sapiens				HUVEC cell line	17008592
1066	exp(NFRKB)	->	Homo sapiens				HUVEC cell line	17192276
1067	exp(NFYB)	-|	Homo sapiens	vascular tissue		endothelial cell		16617158
1068	exp(NFYC)	->	Mus musculus			fibroblast		15837794
1069	exp(NGF)	->	Homo sapiens					12370127
1069	exp(NGF)	->	Mus musculus			fibroblast		12221085
1070	exp(NHLH1)	-|	Mus musculus			fibroblast		15837794
1071	exp(NHP2L1)	->	Mus musculus			fibroblast		15837794
1072	exp(NIF3L1)	-|	Mus musculus			fibroblast		15837794
1073	exp(NIN)	->	Homo sapiens		lymphatic endothelium|skin	endothelial cell		17116732
1074	exp(NINJ1)	->	Rattus norvegicus			adipocyte		12401708
1075	exp(NIT2)	-|	Mus musculus			fibroblast		15837794
1075	exp(NIT2)	->	Homo sapiens		lymphatic endothelium|skin	endothelial cell		17116732
1076	exp(NKIRAS1)	-|	Homo sapiens	vascular tissue	aorta	smooth muscle cell		15378733
1077	exp(NKX6-1)	-|	Homo sapiens					16948396
1078	exp(NLRC4)	->	Homo sapiens				HL60 cell line	15196924
1079	exp(NME5)	->	Homo sapiens		lymphatic endothelium|skin	endothelial cell		17116732
1080	exp(NME6)	-|	Mus musculus			fibroblast		15837794
1081	exp(NOD2)	->	Homo sapiens				MCF-7 cell line|HL60 cell line	12194982
1082	exp(NOLC1)	->	Mus musculus			fibroblast		15837794
1083	exp(NOS2)	->	Mus musculus		lung			17020927
1083	exp(NOS2)	->	Mus musculus		kidney			17020927
1083	exp(NOS2)	->	Mus musculus		colon			17020927
1083	exp(NOS2)	->	Mus musculus					11160388
1083	exp(NOS2)	->	Rattus norvegicus					9794459
1083	exp(NOS2)	->	Mus musculus		liver			11726507
1083	exp(NOS2)	->	Homo sapiens					10358077
1083	exp(NOS2)	->	Mus musculus		liver			17020927
1083	exp(NOS2)	->	Rattus norvegicus	endothelium
1083	exp(NOS2)	->	Homo sapiens					12839867
1084	exp(NOS3)	->	Rattus norvegicus					10462263
1084	exp(NOS3)	-|	Homo sapiens				HUVEC cell line
1084	exp(NOS3)	-|	Mus musculus	adipose				16981010
1084	exp(NOS3)	-|	Mus musculus			satellite cell		16981010
1084	exp(NOS3)	-|	Homo sapiens	endothelium				9395516
1084	exp(NOS3)	-|	Homo sapiens			endothelial cell		14656742
1084	exp(NOS3)	-|	Homo sapiens				HUVEC cell line	17008592
1085	exp(NOTCH1)	-|	Homo sapiens			neutrophil		15994259
1085	exp(NOTCH1)	->	Homo sapiens			fibroblast		14586405
1086	exp(NOTCH4)	->	Homo sapiens					14586405
1087	exp(NOX4)	-|	Homo sapiens				HUVEC cell line	17008592
1088	exp(NPHP1)	->	Homo sapiens		lymphatic endothelium|skin	endothelial cell		17116732
1089	exp(NPM3)	->	Mus musculus			fibroblast		15837794
1090	exp(NPR3)	-|	Mus musculus			t-cell		12972399
1091	exp(NPTN)	-|	Mus musculus			fibroblast		15837794
1091	exp(NPTN)	->	Rattus norvegicus			adipocyte		12401708
1092	exp(NQO1)	-|	Mus musculus			hepatocyte		17588258
1093	exp(NR0B2)	-|	Rattus norvegicus		liver			12401708
1094	exp(NR2F2)	-|	Homo sapiens			umbilical vein endothelial cell		14715628
1094	exp(NR2F2)	-|	Homo sapiens				HUVEC cell line	17008592
1094	exp(NR2F2)	-|	Homo sapiens				HUVEC cell line	16617158
1095	exp(NR3C1)	->	Homo sapiens					11381138
1096	exp(NR3C2)	-|	Homo sapiens				HUVEC cell line	17008592
1097	exp(NR4A1)	->	Homo sapiens					12815108
1097	exp(NR4A1)	->	Mus musculus	adipose				18945812
1097	exp(NR4A1)	-|	Rattus norvegicus			adipocyte		12401708
1097	exp(NR4A1)	-|	Rattus norvegicus		liver			12401708
1097	exp(NR4A1)	-|	Mus musculus				3T3-L1 cell line	11978627
1098	exp(NR4A2)	->	Homo sapiens					11884470
1099	exp(NR5A2)	->	Homo sapiens				HepG2 cell line	12837754
1100	exp(NRIP1)	-|	Mus musculus				3T3-L1 cell line	11978627
1100	exp(NRIP1)	->	Homo sapiens				HUVEC cell line	16617158
1100	exp(NRIP1)	->	Homo sapiens				HUVEC cell line	15322249
1100	exp(NRIP1)	->	Homo sapiens			umbilical vein endothelial cell		14715628
1101	exp(NRP1)	->	Homo sapiens					9705358
1101	exp(NRP1)	->	Mus musculus			fibroblast		15837794
1102	exp(NRP2)	->	Mus musculus			fibroblast		15837794
1103	exp(NSUN2)	->	Mus musculus			fibroblast		15837794
1104	exp(NTN1)	->	Mus musculus		aorta	smooth muscle cell		20139367
1105	exp(NTN4)	-|	Homo sapiens		lymphatic endothelium|skin	endothelial cell		17116732
1106	exp(NUAK2)	->	Homo sapiens					15345718
1106	exp(NUAK2)	->	Homo sapiens				HUVEC cell line	17008592
1107	exp(NUDC)	->	Mus musculus			fibroblast		15837794
1108	exp(NUDT1)	->	Homo sapiens		lymphatic endothelium|skin	endothelial cell		17116732
1109	exp(NUF2)	->	Homo sapiens		lymphatic endothelium|skin	endothelial cell		17116732
1110	exp(NUMB)	-|	Mus musculus			t-cell		12972399
1111	exp(NUP153)	->	Homo sapiens		lymphatic endothelium|skin	endothelial cell		17116732
1112	exp(NUP93)	-|	Homo sapiens				HepG2 cell line	16241860
1113	exp(NUPL1)	-|	Mus musculus			fibroblast		15837794
1114	exp(OAS1)	->	Homo sapiens		lymphatic endothelium|skin	endothelial cell		17116732
1114	exp(OAS1)	->	Homo sapiens	vascular tissue		endothelial cell		16617158
1114	exp(OAS1)	->	Homo sapiens		lymphatic endothelium|skin	endothelial cell		17116732
1115	exp(OAS2)	->	Homo sapiens		lymphatic endothelium|skin	endothelial cell		17116732
1116	exp(OAS3)	->	Homo sapiens		lymphatic endothelium|skin	endothelial cell		17116732
1117	exp(OBSL1)	->	Mus musculus		aorta	smooth muscle cell		20139367
1118	exp(OCIAD2)	->	Homo sapiens		lymphatic endothelium|skin	endothelial cell		17116732
1119	exp(OGFRL1)	->	Homo sapiens		lymphatic endothelium|skin	endothelial cell		17116732
1120	exp(OGN)	-|	Mus musculus			fibroblast		15837794
1120	exp(OGN)	->	Mus musculus			fibroblast		12221085
1121	exp(OIP5)	->	Homo sapiens		lymphatic endothelium|skin	endothelial cell		17116732
1122	exp(OLFM1)	->	Mus musculus		aorta	smooth muscle cell		20139367
1123	exp(OLR1)	->	Homo sapiens		aorta	endothelial cell
1123	exp(OLR1)	->	Homo sapiens				HUVEC cell line
1123	exp(OLR1)	->	Homo sapiens					15309203
1124	exp(OPRM1)	->	Homo sapiens			t-cell|dendritic cell|leukocyte	Raji cell line|U937 cell line	14500744
1125	exp(OPTN)	->	Homo sapiens					10807909
1125	exp(OPTN)	->	Mus musculus					10807909
1125	exp(OPTN)	->	Homo sapiens		eye			12379221
1125	exp(OPTN)	->	Homo sapiens				HUVEC cell line	15322249
1126	exp(ORM2)	->	Rattus norvegicus		liver			12401708
1126	exp(ORM2)	-|	Rattus norvegicus	skeletal muscle				12401708
1126	exp(ORM2)	-|	Rattus norvegicus		liver			12401708
1127	exp(OSGIN2)	-|	Mus musculus			fibroblast		15837794
1128	exp(OSM)	->	Homo sapiens					12097485
1129	exp(OSMR)	->	Mus musculus				3T3-L1 cell line	11978627
1130	exp(OTUD4)	->	Mus musculus			fibroblast		15837794
1131	exp(P2RX4)	->	Mus musculus				3T3-L1 cell line	11978627
1132	exp(P2RX7)	->	Homo sapiens					12551918
1133	exp(P4HA2)	->	Mus musculus				3T3-L1 cell line	11978627
1134	exp(P4HB)	-|	Rattus norvegicus					11748220
1135	exp(PA2G4)	->	Mus musculus			fibroblast		15837794
1136	exp(PACS2)	-|	Mus musculus		aorta	smooth muscle cell		20139367
1137	exp(PAFAH1B2)	-|	Mus musculus			fibroblast		15837794
1138	exp(PALMD)	-|	Homo sapiens				HUVEC cell line	17008592
1138	exp(PALMD)	-|	Homo sapiens			umbilical vein endothelial cell		14715628
1139	exp(PAM)	->	Mus musculus				3T3-L1 cell line	11978627
1140	exp(PANX1)	->	Homo sapiens				HUVEC cell line	17008592
1141	exp(PAPSS2)	->	Mus musculus		aorta	smooth muscle cell		20139367
1141	exp(PAPSS2)	-|	Homo sapiens		lymphatic endothelium|skin	endothelial cell		17116732
1142	exp(PAQR3)	->	Homo sapiens		lymphatic endothelium|skin	endothelial cell		17116732
1143	exp(PARP14)	->	Homo sapiens		lymphatic endothelium|skin	endothelial cell		17116732
1144	exp(PARP2)	->	Homo sapiens		lymphatic endothelium|skin	endothelial cell		17116732
1145	exp(PARP9)	->	Homo sapiens		lymphatic endothelium|skin	endothelial cell		17116732
1146	exp(PAX6)	-|	Homo sapiens					16948396
1147	exp(PBK)	->	Homo sapiens		lymphatic endothelium|skin	endothelial cell		17116732
1148	exp(PC)	-|	Mus musculus				3T3-L1 cell line	11978627
1148	exp(PC)	-|	Rattus norvegicus			adipocyte		12401708
1148	exp(PC)	-|	Rattus norvegicus		liver			12401708
1148	exp(PC)	-|	Rattus norvegicus					12147706
1149	exp(PCBD2)	-|	Homo sapiens		lymphatic endothelium|skin	endothelial cell		17116732
1150	exp(PCDH7)	->	Mus musculus			fibroblast		12221085
1151	exp(PCDHA5)	-|	Homo sapiens	vascular tissue	aorta	smooth muscle cell		15378733
1152	exp(PCDHAC2)	-|	Mus musculus		lung			12972399
1153	exp(PCNA)	->	Homo sapiens		lymphatic endothelium|skin	endothelial cell		17116732
1154	exp(PCOLCE)	->	Rattus norvegicus		liver			12401708
1155	exp(PCSK7)	-|	Rattus norvegicus		liver			12401708
1156	exp(PCTK2)	-|	Homo sapiens		lymphatic endothelium|skin	endothelial cell		17116732
1157	exp(PDE1A)	-|	Mus musculus			fibroblast		15837794
1158	exp(PDE1B)	-|	Mus musculus			fibroblast		15837794
1159	exp(PDE3B)	-|	Mus musculus				3T3-L1 cell line	10677351
1160	exp(PDGFA)	->	Homo sapiens					7751646
1161	exp(PDGFB)	->	Homo sapiens			endothelial cell		1623561
1161	exp(PDGFB)	->	Homo sapiens				LoVo cell line	16418393
1161	exp(PDGFB)	->	Homo sapiens		pancreas			8430098
1162	exp(PDGFRA)	->	Rattus norvegicus					10226096
1163	exp(PDHA1)	->	Rattus norvegicus			adipocyte		12401708
1164	exp(Pdhb)	-|	Rattus norvegicus			adipocyte		12401708
1165	exp(PDIA4)	-|	Mus musculus			fibroblast		15837794
1166	exp(PDK2)	-|	Mus musculus			fibroblast		15837794
[truncated: 938 more rows]
