# Supplementary material for: Assessment of network perturbation amplitudes by applying high-throughput data to causal biological networks
Source: BMC Syst Biol. 2012 May 31;6:54. doi: 10.1186/1752-0509-6-54 (PMC3433335; doi:10.1186/1752-0509-6-54)
Supplement: Additional file 8 — The E2F1-direct HYP. Each row of the table contains a causal statement extracted from the Selventa Knowledgebase and describes the connection between E2F1 and one of its direct target genes. [file 1752-0509-6-54-S8.xls]

## Sheet: Sheet5
Measured Gene Number	Measured Gene	Direction	Species	Disease	Cell Type	Cell Line	PubMed
1	exp(CCND1)	=>	Homo sapiens				10504464
2	exp(INMT)	=>	Homo sapiens				15328355
3	exp(CCNE1)	=>	Homo sapiens				12020800
3	exp(CCNE1)	=>	Homo sapiens				12020800
3	exp(CCNE1)	=>	Homo sapiens				12020800
3	exp(CCNE1)	=>	Homo sapiens				15467735
3	exp(CCNE1)	=>	Homo sapiens				10436023
3	exp(CCNE1)	=>	Homo sapiens				10504464
3	exp(CCNE1)	=>	Homo sapiens				15467735
3	exp(CCNE1)	=>	Homo sapiens				15467735
3	exp(CCNE1)	=>	Homo sapiens				16530485
4	exp(TP73)	=>	Homo sapiens				16530485
4	exp(TP73)	=>	Homo sapiens				15082313
4	exp(TP73)	=>	Homo sapiens				15210709
4	exp(TP73)	=>	Homo sapiens				17980704
5	exp(SMC4)	=>	Homo sapiens		fibroblast		11799067
6	exp(CHEK1)	=>	Homo sapiens			SAOS-2 cell line	14504477
7	exp(CDC6)	=>	Homo sapiens				12020800
8	exp(FGFR2)	=>	Mus musculus			NIH3T3 cell line	12944911
9	exp(TP53)	=>	Homo sapiens				12625370
10	exp(DBF4)	=>	Homo sapiens		fibroblast		11799067
11	exp(COX4I1)	=>	Mus musculus			C2C12 cell line	15304485
12	exp(PRPSAP1)	=>	Homo sapiens		fibroblast		11799067
13	exp(MYC)	=>	Homo sapiens				8208548
13	exp(MYC)	=>	Homo sapiens				12769686
13	exp(MYC)	=>	Homo sapiens		fibroblast		11799067
13	exp(MYC)	=>	Homo sapiens				16530485
14	exp(CCND3)	=>	Homo sapiens			H1299 cell line	12611887
15	exp(RPA2)	=>	Homo sapiens				11313881
15	exp(RPA2)	=>	Homo sapiens				11313881
15	exp(RPA2)	=>	Homo sapiens				11313881
16	exp(SIVA1)	=>	Homo sapiens				16530485
16	exp(SIVA1)	=>	Homo sapiens				15105421
17	exp(POLA2)	=>	Homo sapiens		fibroblast		11799067
18	exp(CBX5)	=>	Homo sapiens		fibroblast		11799067
19	exp(CASP9)	=>	Homo sapiens				15082313
19	exp(CASP9)	=>	Homo sapiens				16530485
20	exp(PLAU)	=|	Homo sapiens			HEK293 cell line	10688648
21	exp(MSH2)	=>	Homo sapiens				12438254
22	exp(PSAT1)	=>	Homo sapiens		fibroblast		11799067
23	exp(NDC80)	=>	Homo sapiens		fibroblast		11799067
24	exp(RB1)	=>	Homo sapiens		fibroblast		11799067
25	exp(TOP2A)	=>	Homo sapiens				11313881
25	exp(TOP2A)	=>	Homo sapiens				11313881
25	exp(TOP2A)	=>	Homo sapiens				12838312
25	exp(TOP2A)	=>	Homo sapiens				12438254
25	exp(TOP2A)	=>	Homo sapiens				11313881
26	exp(RRM2)	=>	Homo sapiens				12020800
27	exp(UHRF1)	=>	Homo sapiens				15361834
27	exp(UHRF1)	=>	Homo sapiens				15361834
27	exp(UHRF1)	=>	Homo sapiens				12838312
28	exp(MLH1)	=>	Homo sapiens		fibroblast		11799067
29	exp(MCM3)	=>	Homo sapiens				12438254
30	exp(CCDC76)	=>	Homo sapiens		fibroblast		11799067
31	exp(HLTF)	=>	Homo sapiens		fibroblast		11799067
32	exp(MYCN)	=>	Homo sapiens	neuroblastoma			12438307
32	exp(MYCN)	=>	Homo sapiens				9030690
33	exp(CALR)	=>	Homo sapiens		fibroblast		11799067
34	exp(BIRC5)	=>	Homo sapiens			A549 cell line	18635526
34	exp(BIRC5)	=>	Homo sapiens	Cancer		A549 cell line	16601104
35	exp(CASP2)	=>	Homo sapiens				16530485
35	exp(CASP2)	=>	Homo sapiens				15082313
36	exp(ATM)	=>	Homo sapiens				12527885
36	exp(ATM)	=>	Mus musculus			NIH3T3 cell line	12919958
37	exp(APAF1)	=>	Homo sapiens				12149244
37	exp(APAF1)	=>	Homo sapiens				12020800
37	exp(APAF1)	=>	Homo sapiens				15082313
37	exp(APAF1)	=>	Homo sapiens				16530485
38	exp(MCL1)	=|	Homo sapiens				15082313
38	exp(MCL1)	=|	Homo sapiens				16530485
38	exp(MCL1)	=|	Mus musculus			NIH3T3 cell line	11857079
39	exp(TP53BP2)	=>	Homo sapiens				16530485
39	exp(TP53BP2)	=>	Homo sapiens			SAOS-2 cell line	15592436
39	exp(TP53BP2)	=>	Homo sapiens			HCT116 cell line	15592436
39	exp(TP53BP2)	=>	Homo sapiens				16530485
40	exp(CDKN1A)	=>	Homo sapiens				10030670
40	exp(CDKN1A)	=>	Mus musculus				10702805
40	exp(CDKN1A)	=>	Homo sapiens	glioblastoma			9191053
41	exp(UMPS)	=>	Homo sapiens		fibroblast		11799067
42	exp(DIABLO)	=>	Homo sapiens				16617145
42	exp(DIABLO)	=>	Homo sapiens				16617145
43	exp(CASP3)	=>	Homo sapiens				16530485
43	exp(CASP3)	=>	Homo sapiens				15082313
44	exp(CALM2)	=>	Homo sapiens		fibroblast		11799067
45	exp(RAD54L)	=>	Homo sapiens		fibroblast		11799067
46	exp(NPAT)	=>	Homo sapiens				15467735
46	exp(NPAT)	=>	Mus musculus			NIH3T3 cell line	12665581
46	exp(NPAT)	=>	Homo sapiens			U2OS cell line	12665581
46	exp(NPAT)	=>	Homo sapiens				15467735
47	exp(ISYNA1)	=>	Homo sapiens				15464731
48	exp(ID3)	=>	Homo sapiens		fibroblast		11799067
49	exp(CASP8)	=>	Homo sapiens				16530485
49	exp(CASP8)	=>	Homo sapiens				15082313
49	exp(CASP8)	=>	Mus musculus		t-cell		15240700
50	exp(E2F6)	=>	Homo sapiens			HEK293 cell line	16107498
51	exp(HIST1H2AC)	=>	Homo sapiens		fibroblast		11799067
52	exp(BCL2)	=>	Homo sapiens				14676836
52	exp(BCL2)	=>	Homo sapiens	glioma			11559537
53	exp(SULT2A1)	=>	Homo sapiens				15328355
54	exp(PRKDC)	=>	Homo sapiens		fibroblast		11799067
55	exp(POLA1)	=>	Homo sapiens				11313881
55	exp(POLA1)	=>	Homo sapiens				11313881
55	exp(POLA1)	=>	Homo sapiens				11313881
52	exp(BCL2)	=|	Homo sapiens				16530485
56	exp(FEN1)	=>	Homo sapiens				12438254
57	exp(CES1)	=>	Homo sapiens				15328355
58	exp(STAM)	=>	Homo sapiens		fibroblast		11799067
59	exp(SLC3A2)	=>	Homo sapiens		fibroblast		11799067
60	exp(BOK)	=>	Homo sapiens				16772296
61	exp(YY1)	=|	Homo sapiens				16918502
62	exp(CCNA2)	=>	Homo sapiens				10436023
62	exp(CCNA2)	=>	Homo sapiens				12020800
63	exp(SFRS2)	=>	Homo sapiens		fibroblast		11799067
64	exp(CDC2)	=>	Homo sapiens				12438254
64	exp(CDC2)	=>	Rattus norvegicus		neuron		12629169
65	exp(OSR1)	=>	Homo sapiens		fibroblast		11799067
66	exp(CASP7)	=>	Homo sapiens				16530485
66	exp(CASP7)	=>	Homo sapiens				15082313
67	exp(NCL)	=>	Homo sapiens		fibroblast		11799067
68	exp(PNRC2)	=|	Mus musculus				16181749
69	exp(ASF1B)	=>	Homo sapiens				17328667
70	exp(E2F3)	=>	Homo sapiens		fibroblast		11799067
71	exp(SERPINE1)	=|	Homo sapiens	glioblastoma			11559366
71	exp(SERPINE1)	=|	Homo sapiens			HEK293 cell line	10688648
72	exp(RFC2)	=>	Homo sapiens		fibroblast		11799067
73	exp(RBL1)	=>	Homo sapiens		fibroblast		11799067
73	exp(RBL1)	=>	Homo sapiens				12020800
74	exp(PCNA)	=>	Homo sapiens				7734951
74	exp(PCNA)	=>	Homo sapiens				12438254
75	exp(AXIN2)	=>	Homo sapiens				15766563
75	exp(AXIN2)	=>	Homo sapiens				15572025
76	exp(PRIM2)	=>	Homo sapiens		fibroblast		11799067
77	exp(BRCA1)	=>	Mus musculus				10660629
78	exp(CDT1)	=>	Homo sapiens				14990995
79	exp(HIST2H2AA3)	=>	Homo sapiens		fibroblast		11799067
80	exp(VEGFA)	=|	Mus musculus		endothelial cell		16835303
